# Supplementary material for: Backbone Thioamidation of a Ribosomal Subunit Protein in Pseudomonadota
Source: Biochemistry. 2026 Mar 12;65(7):1056–69. doi: 10.1021/acs.biochem.5c00829 (PMC13063428; doi:10.1021/acs.biochem.5c00829)
Supplement: Supplementary file 2 [file bi5c00829_si_002.xlsx]

## Sheet: 1 - EcYcaO
NAME	iPTM Score
>sp|A5A615|YNCL_ECOLI Uncharacterized protein YncL OS=Escherichia coli (strain K12) OX=83333 GN=yncL PE=1	0.4
>sp|P05050|ALKB_ECOLI Alpha-ketoglutarate-dependent dioxygenase AlkB OS=Escherichia coli (strain K12) OX=83333 GN=alkB PE=1	0.21
>sp|P09372|GRPE_ECOLI Protein GrpE OS=Escherichia coli (strain K12) OX=83333 GN=grpE PE=1	0.16
>sp|P0A6K3|DEF_ECOLI Peptide deformylase OS=Escherichia coli (strain K12) OX=83333 GN=def PE=1	0.19
>sp|P0A6M2|DSBB_ECOLI Disulfide bond formation protein B OS=Escherichia coli (strain K12) OX=83333 GN=dsbB PE=1	0.25
>sp|P0A6W5|GREA_ECOLI Transcription elongation factor GreA OS=Escherichia coli (strain K12) OX=83333 GN=greA PE=1	0.31
>sp|P0A712|KDGT_ECOLI 2-keto-3-deoxygluconate permease OS=Escherichia coli (strain K12) OX=83333 GN=kdgT PE=1	0.39
>sp|P0A725|LPXC_ECOLI UDP-3-O-acyl-N-acetylglucosamine deacetylase OS=Escherichia coli (strain K12) OX=83333 GN=lpxC PE=1	0.2
>sp|P0A7F6|SPED_ECOLI S-adenosylmethionine decarboxylase proenzyme OS=Escherichia coli (strain K12) OX=83333 GN=speD PE=1	0.13
>sp|P0A7J0|RIBB_ECOLI 3,4-dihydroxy-2-butanone 4-phosphate synthase OS=Escherichia coli (strain K12) OX=83333 GN=ribB PE=1	0.11
>sp|P0A7X3|RS9_ECOLI Small ribosomal subunit protein uS9 OS=Escherichia coli (strain K12) OX=83333 GN=rpsI PE=1	0.4
>sp|P0A823|SFSA_ECOLI Sugar fermentation stimulation protein A OS=Escherichia coli (strain K12) OX=83333 GN=sfsA PE=1	0.15
>sp|P0A8D0|NRDR_ECOLI Transcriptional repressor NrdR OS=Escherichia coli (strain K12) OX=83333 GN=nrdR PE=1	0.23
>sp|P0A8P8|XERD_ECOLI Tyrosine recombinase XerD OS=Escherichia coli (strain K12) OX=83333 GN=xerD PE=1	0.19
>sp|P0A944|RIMI_ECOLI [Ribosomal protein bS18]-alanine N-acetyltransferase OS=Escherichia coli (strain K12) OX=83333 GN=rimI PE=1	0.24
>sp|P0A9B6|E4PD_ECOLI D-erythrose-4-phosphate dehydrogenase OS=Escherichia coli (strain K12) OX=83333 GN=epd PE=1	0.13
>sp|P0A9H3|LDCI_ECOLI Inducible lysine decarboxylase OS=Escherichia coli (strain K12) OX=83333 GN=cadA PE=1	0.14
>sp|P0A9P9|IDNO_ECOLI 5-keto-D-gluconate 5-reductase OS=Escherichia coli (strain K12) OX=83333 GN=idnO PE=1	0.12
>sp|P0A9Q7|ADHE_ECOLI Bifunctional aldehyde-alcohol dehydrogenase AdhE OS=Escherichia coli (strain K12) OX=83333 GN=adhE PE=1	0.23
>sp|P0AAE2|PROY_ECOLI Proline-specific permease ProY OS=Escherichia coli (strain K12) OX=83333 GN=proY PE=1	0.13
>sp|P0AAZ0|YBJO_ECOLI Inner membrane protein YbjO OS=Escherichia coli (strain K12) OX=83333 GN=ybjO PE=1	0.34
>sp|P0ABF1|PCNB_ECOLI Poly(A) polymerase I OS=Escherichia coli (strain K12) OX=83333 GN=pcnB PE=1	0.15
>sp|P0AC78|WECA_ECOLI Undecaprenyl-phosphate alpha-N-acetylglucosaminyl 1-phosphate transferase OS=Escherichia coli (strain K12) OX=83333 GN=wecA PE=1	0.27
>sp|P0ACD8|MBHL_ECOLI Hydrogenase-1 large chain OS=Escherichia coli (strain K12) OX=83333 GN=hyaB PE=1	0.16
>sp|P0AD65|MRDA_ECOLI Peptidoglycan D,D-transpeptidase MrdA OS=Escherichia coli (strain K12) OX=83333 GN=mrdA PE=1	0.18
>sp|P0AE34|ARTQ_ECOLI Arginine ABC transporter permease protein ArtQ OS=Escherichia coli (strain K12) OX=83333 GN=artQ PE=1	0.13
>sp|P0AE52|BCP_ECOLI Peroxiredoxin Bcp OS=Escherichia coli (strain K12) OX=83333 GN=bcp PE=1	0.35
>sp|P0AEZ3|MIND_ECOLI Septum site-determining protein MinD OS=Escherichia coli (strain K12) OX=83333 GN=minD PE=1	0.15
>sp|P0AF26|NARJ_ECOLI Nitrate reductase molybdenum cofactor assembly chaperone NarJ OS=Escherichia coli (strain K12) OX=83333 GN=narJ PE=1	0.16
>sp|P0AFL1|POTI_ECOLI Putrescine transport system permease protein PotI OS=Escherichia coli (strain K12) OX=83333 GN=potI PE=1	0.13
>sp|P0AFS1|LSRD_ECOLI Autoinducer 2 import system permease protein LsrD OS=Escherichia coli (strain K12) OX=83333 GN=lsrD PE=1	0.17
>sp|P0AG48|RL21_ECOLI Large ribosomal subunit protein bL21 OS=Escherichia coli (strain K12) OX=83333 GN=rplU PE=1	0.22
>sp|P0AGB0|SERB_ECOLI Phosphoserine phosphatase OS=Escherichia coli (strain K12) OX=83333 GN=serB PE=1	0.36
>sp|P0CB62|YMIA_ECOLI Protein YmiA OS=Escherichia coli (strain K12) OX=83333 GN=ymiA PE=1	0.18
>sp|P0DPC5|YTID_ECOLI Protein YtiD OS=Escherichia coli (strain K12) OX=83333 GN=ytiD PE=1	0.3
>sp|P0DPC6|IDLP_ECOLI iraD leader peptide OS=Escherichia coli (strain K12) OX=83333 GN=idlP PE=1	0.36
>sp|P0DPM9|YKGV_ECOLI Protein YkgV OS=Escherichia coli (strain K12) OX=83333 GN=ykgV PE=1	0.32
>sp|P0DPO1|YMIC_ECOLI Protein YmiC OS=Escherichia coli (strain K12) OX=83333 GN=ymiC PE=1	0.23
>sp|P0DSF3|MGTT_ECOLI Protein MgtT OS=Escherichia coli (strain K12) OX=83333 GN=mgtT PE=1	0.26
>sp|P0DSH1|YSAE_ECOLI Protein YsaE OS=Escherichia coli (strain K12) OX=83333 GN=ysaE PE=1	0.27
>sp|P0DUW0|YKFO_ECOLI Protein YkfO OS=Escherichia coli (strain K12) OX=83333 GN=ykfO PE=1	0.45
>sp|P0DV20|YTCB_ECOLI Protein YtcB OS=Escherichia coli (strain K12) OX=83333 GN=ytcB PE=1	0.28
>sp|P11349|NARH_ECOLI Respiratory nitrate reductase 1 beta chain OS=Escherichia coli (strain K12) OX=83333 GN=narH PE=1	0.13
>sp|P13669|MNGR_ECOLI Mannosyl-D-glycerate transport/metabolism system repressor MngR OS=Escherichia coli (strain K12) OX=83333 GN=mngR PE=1	0.18
>sp|P15047|ENTA_ECOLI 2,3-dihydro-2,3-dihydroxybenzoate dehydrogenase OS=Escherichia coli (strain K12) OX=83333 GN=entA PE=1	0.15
>sp|P16688|PHNJ_ECOLI Alpha-D-ribose 1-methylphosphonate 5-phosphate C-P lyase OS=Escherichia coli (strain K12) OX=83333 GN=phnJ PE=1	0.16
>sp|P17334|PTQC_ECOLI PTS system N,N'-diacetylchitobiose-specific EIIC component OS=Escherichia coli (strain K12) OX=83333 GN=chbC PE=1	0.12
>sp|P17446|BETI_ECOLI HTH-type transcriptional regulator BetI OS=Escherichia coli (strain K12) OX=83333 GN=betI PE=2	0.19
>sp|P21169|DCOR_ECOLI Constitutive ornithine decarboxylase OS=Escherichia coli (strain K12) OX=83333 GN=speC PE=1	0.14
>sp|P21345|GLTP_ECOLI Proton/glutamate-aspartate symporter OS=Escherichia coli (strain K12) OX=83333 GN=gltP PE=1	0.19
>sp|P22939|ISPA_ECOLI Farnesyl diphosphate synthase OS=Escherichia coli (strain K12) OX=83333 GN=ispA PE=1	0.11
>sp|P23908|ARGE_ECOLI Acetylornithine deacetylase OS=Escherichia coli (strain K12) OX=83333 GN=argE PE=1	0.13
>sp|P23910|ARAJ_ECOLI Putative transporter AraJ OS=Escherichia coli (strain K12) OX=83333 GN=araJ PE=1	0.26
>sp|P25396|TEHA_ECOLI Tellurite resistance protein TehA OS=Escherichia coli (strain K12) OX=83333 GN=tehA PE=1	0.12
>sp|P27434|RODZ_ECOLI Cytoskeleton protein RodZ OS=Escherichia coli (strain K12) OX=83333 GN=rodZ PE=1	0.28
>sp|P31677|OTSA_ECOLI Trehalose-6-phosphate synthase OS=Escherichia coli (strain K12) OX=83333 GN=otsA PE=1	0.15
>sp|P36673|TRER_ECOLI HTH-type transcriptional regulator TreR OS=Escherichia coli (strain K12) OX=83333 GN=treR PE=1	0.22
>sp|P36928|YEGD_ECOLI Uncharacterized chaperone protein YegD OS=Escherichia coli (strain K12) OX=83333 GN=yegD PE=3	0.2
>sp|P37313|DPPF_ECOLI Dipeptide transport ATP-binding protein DppF OS=Escherichia coli (strain K12) OX=83333 GN=dppF PE=1	0.44
>sp|P37772|YJFF_ECOLI Inner membrane ABC transporter permease protein YjfF OS=Escherichia coli (strain K12) OX=83333 GN=yjfF PE=1	0.13
>sp|P39165|YCHO_ECOLI Uncharacterized protein YchO OS=Escherichia coli (strain K12) OX=83333 GN=ychO PE=3	0.23
>sp|P39308|YJFZ_ECOLI Uncharacterized protein YjfZ OS=Escherichia coli (strain K12) OX=83333 GN=yjfZ PE=4	0.17
>sp|P39314|YTFF_ECOLI Inner membrane protein YtfF OS=Escherichia coli (strain K12) OX=83333 GN=ytfF PE=1	0.16
>sp|P39334|BDCR_ECOLI HTH-type transcriptional repressor BdcR OS=Escherichia coli (strain K12) OX=83333 GN=bdcR PE=1	0.45
>sp|P39361|SGCR_ECOLI Putative sgc region transcriptional regulator OS=Escherichia coli (strain K12) OX=83333 GN=sgcR PE=4	0.21
>sp|P42590|YGJI_ECOLI Inner membrane transporter YgjI OS=Escherichia coli (strain K12) OX=83333 GN=ygjI PE=1	0.16
>sp|P42601|ALX_ECOLI Putative membrane-bound redox modulator Alx OS=Escherichia coli (strain K12) OX=83333 GN=alx PE=1	0.15
>sp|P42910|PTPC1_ECOLI N-acetylgalactosamine permease IIC component 1 OS=Escherichia coli (strain K12) OX=83333 GN=agaC PE=1	0.16
>sp|P45464|LPOA_ECOLI Penicillin-binding protein activator LpoA OS=Escherichia coli (strain K12) OX=83333 GN=lpoA PE=1	0.17
>sp|P45546|YHFT_ECOLI Uncharacterized protein YhfT OS=Escherichia coli (strain K12) OX=83333 GN=yhfT PE=4	0.13
>sp|P45565|AIS_ECOLI Lipopolysaccharide core heptose(II)-phosphate phosphatase OS=Escherichia coli (strain K12) OX=83333 GN=ais PE=2	0.13
>sp|P45761|GSPJ_ECOLI Type II secretion system protein J OS=Escherichia coli (strain K12) OX=83333 GN=gspJ PE=2	0.18
>sp|P52067|FSR_ECOLI Fosmidomycin resistance protein OS=Escherichia coli (strain K12) OX=83333 GN=fsr PE=1	0.21
>sp|P52600|EMRY_ECOLI Probable multidrug resistance protein EmrY OS=Escherichia coli (strain K12) OX=83333 GN=emrY PE=2	0.14
>sp|P55914|YJJZ_ECOLI Uncharacterized protein YjjZ OS=Escherichia coli (strain K12) OX=83333 GN=yjjZ PE=4	0.14
>sp|P60932|UPPP_ECOLI Undecaprenyl-diphosphatase OS=Escherichia coli (strain K12) OX=83333 GN=uppP PE=1	0.17
>sp|P64426|DIGH_ECOLI Glycosyl hydrolase DigH OS=Escherichia coli (strain K12) OX=83333 GN=digH PE=1	0.14
>sp|P64442|YCEO_ECOLI Uncharacterized protein YceO OS=Escherichia coli (strain K12) OX=83333 GN=yceO PE=1	0.18
>sp|P64481|YDJM_ECOLI Inner membrane protein YdjM OS=Escherichia coli (strain K12) OX=83333 GN=ydjM PE=1	0.42
>sp|P64540|YFCL_ECOLI Uncharacterized protein YfcL OS=Escherichia coli (strain K12) OX=83333 GN=yfcL PE=4	0.22
>sp|P64557|YGFM_ECOLI Uncharacterized protein YgfM OS=Escherichia coli (strain K12) OX=83333 GN=ygfM PE=4	0.18
>sp|P67153|YQFA_ECOLI UPF0073 inner membrane protein YqfA OS=Escherichia coli (strain K12) OX=83333 GN=yqfA PE=1	0.24
>sp|P68688|GLRX1_ECOLI Glutaredoxin 1 OS=Escherichia coli (strain K12) OX=83333 GN=grxA PE=1	0.16
>sp|P69776|LPP_ECOLI Major outer membrane lipoprotein Lpp OS=Escherichia coli (strain K12) OX=83333 GN=lpp PE=1	0.21
>sp|P71296|YAGM_ECOLI Uncharacterized protein YagM OS=Escherichia coli (strain K12) OX=83333 GN=yagM PE=4	0.17
>sp|P75676|YAFX_ECOLI Uncharacterized protein YafX OS=Escherichia coli (strain K12) OX=83333 GN=yafX PE=3	0.54
>sp|P76078|PAAB_ECOLI 1,2-phenylacetyl-CoA epoxidase, subunit B OS=Escherichia coli (strain K12) OX=83333 GN=paaB PE=1	0.28
>sp|P76142|LSRB_ECOLI Autoinducer 2-binding protein LsrB OS=Escherichia coli (strain K12) OX=83333 GN=lsrB PE=1	0.12
>sp|P76161|REQ2_ECOLI Prophage antitermination protein Q homolog QuuQ OS=Escherichia coli (strain K12) OX=83333 GN=quuQ PE=3	0.19
>sp|P76187|YDHF_ECOLI Oxidoreductase YdhF OS=Escherichia coli (strain K12) OX=83333 GN=ydhF PE=1	0.12
>sp|P76222|YNJA_ECOLI Uncharacterized protein YnjA OS=Escherichia coli (strain K12) OX=83333 GN=ynjA PE=4	0.25
>sp|P76254|CNTB_ECOLI Carnitine monooxygenase reductase subunit OS=Escherichia coli (strain K12) OX=83333 GN=yeaX PE=1	0.15
>sp|P76417|YEGT_ECOLI Putative nucleoside transporter YegT OS=Escherichia coli (strain K12) OX=83333 GN=yegT PE=1	0.24
>sp|P76446|PDEN_ECOLI Probable cyclic di-GMP phosphodiesterase PdeN OS=Escherichia coli (strain K12) OX=83333 GN=pdeN PE=2	0.15
>sp|P76544|YFFM_ECOLI Uncharacterized protein YffM OS=Escherichia coli (strain K12) OX=83333 GN=yffM PE=4	0.4
>sp|P76573|YFGI_ECOLI Uncharacterized protein YfgI OS=Escherichia coli (strain K12) OX=83333 GN=yfgI PE=4	0.24
>sp|P77467|PAAG_ECOLI 1,2-epoxyphenylacetyl-CoA isomerase OS=Escherichia coli (strain K12) OX=83333 GN=paaG PE=1	0.12
>sp|P77622|DDPF_ECOLI Probable D,D-dipeptide transport ATP-binding protein DdpF OS=Escherichia coli (strain K12) OX=83333 GN=ddpF PE=2	0.14
>sp|Q46845|YGHU_ECOLI Disulfide-bond oxidoreductase YghU OS=Escherichia coli (strain K12) OX=83333 GN=yghU PE=1	0.16
>sp|Q46911|YGCU_ECOLI Uncharacterized FAD-linked oxidoreductase YgcU OS=Escherichia coli (strain K12) OX=83333 GN=ygcU PE=3	0.13
>sp|P05458|PTRA_ECOLI Protease 3 OS=Escherichia coli (strain K12) OX=83333 GN=ptrA PE=1	0.15
>sp|P05523|FPG_ECOLI Formamidopyrimidine-DNA glycosylase OS=Escherichia coli (strain K12) OX=83333 GN=mutM PE=1	0.19
>sp|P07762|GLGB_ECOLI 1,4-alpha-glucan branching enzyme GlgB OS=Escherichia coli (strain K12) OX=83333 GN=glgB PE=1	0.43
>sp|P09348|MOTA_ECOLI Motility protein A OS=Escherichia coli (strain K12) OX=83333 GN=motA PE=1	0.14
>sp|P0A6E4|ASSY_ECOLI Argininosuccinate synthase OS=Escherichia coli (strain K12) OX=83333 GN=argG PE=1	0.16
>sp|P0A6L7|UXAB_ECOLI Altronate oxidoreductase OS=Escherichia coli (strain K12) OX=83333 GN=uxaB PE=1	0.13
>sp|P0A6T1|G6PI_ECOLI Glucose-6-phosphate isomerase OS=Escherichia coli (strain K12) OX=83333 GN=pgi PE=1	0.14
>sp|P0A7E5|PYRG_ECOLI CTP synthase OS=Escherichia coli (strain K12) OX=83333 GN=pyrG PE=1	0.16
>sp|P0A8E5|YACL_ECOLI UPF0231 protein YacL OS=Escherichia coli (strain K12) OX=83333 GN=yacL PE=1	0.55
>sp|P0A8I1|YQGF_ECOLI Putative pre-16S rRNA nuclease OS=Escherichia coli (strain K12) OX=83333 GN=yqgF PE=1	0.21
>sp|P0A8L5|YCGN_ECOLI UPF0260 protein YcgN OS=Escherichia coli (strain K12) OX=83333 GN=ycgN PE=3	0.15
>sp|P0A905|SLYB_ECOLI Outer membrane lipoprotein SlyB OS=Escherichia coli (strain K12) OX=83333 GN=slyB PE=2	0.2
>sp|P0A915|OMPW_ECOLI Outer membrane protein W OS=Escherichia coli (strain K12) OX=83333 GN=ompW PE=1	0.16
>sp|P0A937|BAME_ECOLI Outer membrane protein assembly factor BamE OS=Escherichia coli (strain K12) OX=83333 GN=bamE PE=1	0.16
>sp|P0A9C3|GALM_ECOLI Aldose 1-epimerase OS=Escherichia coli (strain K12) OX=83333 GN=galM PE=1	0.12
>sp|P0A9U1|YBHF_ECOLI Probable multidrug ABC transporter ATP-binding protein YbhF OS=Escherichia coli (strain K12) OX=83333 GN=ybhF PE=1	0.15
>sp|P0AAQ6|YBAA_ECOLI Uncharacterized protein YbaA OS=Escherichia coli (strain K12) OX=83333 GN=ybaA PE=4	0.11
>sp|P0AB98|ATP6_ECOLI ATP synthase subunit a OS=Escherichia coli (strain K12) OX=83333 GN=atpB PE=1	0.14
>sp|P0ACA1|YIBF_ECOLI Uncharacterized GST-like protein YibF OS=Escherichia coli (strain K12) OX=83333 GN=yibF PE=1	0.24
>sp|P0ACC7|GLMU_ECOLI Bifunctional protein GlmU OS=Escherichia coli (strain K12) OX=83333 GN=glmU PE=1	0.15
>sp|P0ACL9|PDHR_ECOLI Pyruvate dehydrogenase complex repressor OS=Escherichia coli (strain K12) OX=83333 GN=pdhR PE=1	0.16
>sp|P0ACM9|YIHL_ECOLI Uncharacterized HTH-type transcriptional regulator YihL OS=Escherichia coli (strain K12) OX=83333 GN=yihL PE=4	0.17
>sp|P0ACR7|YFER_ECOLI Uncharacterized HTH-type transcriptional regulator YfeR OS=Escherichia coli (strain K12) OX=83333 GN=yfeR PE=3	0.15
>sp|P0AD14|BTSS_ECOLI Sensor histidine kinase BtsS OS=Escherichia coli (strain K12) OX=83333 GN=btsS PE=1	0.18
>sp|P0AD30|YFCA_ECOLI Probable membrane transporter protein YfcA OS=Escherichia coli (strain K12) OX=83333 GN=yfcA PE=1	0.14
>sp|P0ADQ2|FABY_ECOLI Probable acyltransferase FabY OS=Escherichia coli (strain K12) OX=83333 GN=fabY PE=2	0.16
>sp|P0AE16|AMPG_ECOLI Anhydromuropeptide permease OS=Escherichia coli (strain K12) OX=83333 GN=ampG PE=1	0.13
>sp|P0AE74|CITT_ECOLI Citrate/succinate antiporter OS=Escherichia coli (strain K12) OX=83333 GN=citT PE=3	0.14
>sp|P0AEE1|DCRB_ECOLI Inner membrane lipoprotein DcrB OS=Escherichia coli (strain K12) OX=83333 GN=dcrB PE=1	0.15
>sp|P0AEF8|DPPB_ECOLI Dipeptide transport system permease protein DppB OS=Escherichia coli (strain K12) OX=83333 GN=dppB PE=1	0.16
>sp|P0AEJ2|ENTC_ECOLI Isochorismate synthase EntC OS=Escherichia coli (strain K12) OX=83333 GN=entC PE=1	0.17
>sp|P0AEK7|FDNI_ECOLI Formate dehydrogenase, nitrate-inducible, cytochrome b556(Fdn) subunit OS=Escherichia coli (strain K12) OX=83333 GN=fdnI PE=1	0.23
>sp|P0AEN1|FRE_ECOLI NAD(P)H-flavin reductase OS=Escherichia coli (strain K12) OX=83333 GN=fre PE=1	0.23
>sp|P0AF50|YJBR_ECOLI Uncharacterized protein YjbR OS=Escherichia coli (strain K12) OX=83333 GN=yjbR PE=1	0.18
>sp|P0AF54|YJCH_ECOLI Inner membrane protein YjcH OS=Escherichia coli (strain K12) OX=83333 GN=yjcH PE=1	0.12
>sp|P0AFG8|ODP1_ECOLI Pyruvate dehydrogenase E1 component OS=Escherichia coli (strain K12) OX=83333 GN=aceE PE=1	0.17
>sp|P0AGB6|RPOE_ECOLI ECF RNA polymerase sigma-E factor OS=Escherichia coli (strain K12) OX=83333 GN=rpoE PE=1	0.21
>sp|P0CF45|INSC6_ECOLI Transposase InsC for insertion element IS2K OS=Escherichia coli (strain K12) OX=83333 GN=insC6 PE=3	0.25
>sp|P0CF54|INSD2_ECOLI Transposase InsD for insertion element IS2D OS=Escherichia coli (strain K12) OX=83333 GN=insD2 PE=4	0.19
>sp|P0DSF2|YNCP_ECOLI Protein YncP OS=Escherichia coli (strain K12) OX=83333 GN=yncP PE=1	0.28
>sp|P15033|RACC_ECOLI Protein RacC OS=Escherichia coli (strain K12) OX=83333 GN=racC PE=4	0.51
>sp|P16869|FHUE_ECOLI Hydroxamate siderophore receptor FhuE OS=Escherichia coli (strain K12) OX=83333 GN=fhuE PE=1	0.33
>sp|P19624|PDXA_ECOLI 4-hydroxythreonine-4-phosphate dehydrogenase OS=Escherichia coli (strain K12) OX=83333 GN=pdxA PE=1	0.12
>sp|P22525|YCBB_ECOLI Probable L,D-transpeptidase YcbB OS=Escherichia coli (strain K12) OX=83333 GN=ycbB PE=1	0.19
>sp|P23873|HIPB_ECOLI Antitoxin HipB OS=Escherichia coli (strain K12) OX=83333 GN=hipB PE=1	0.19
>sp|P24182|ACCC_ECOLI Biotin carboxylase OS=Escherichia coli (strain K12) OX=83333 GN=accC PE=1	0.15
>sp|P24230|RECG_ECOLI ATP-dependent DNA helicase RecG OS=Escherichia coli (strain K12) OX=83333 GN=recG PE=1	0.18
>sp|P25519|HFLX_ECOLI GTPase HflX OS=Escherichia coli (strain K12) OX=83333 GN=hflX PE=1	0.31
>sp|P28634|TRMO_ECOLI tRNA (adenine(37)-N6)-methyltransferase OS=Escherichia coli (strain K12) OX=83333 GN=trmO PE=1	0.18
>sp|P28903|NRDD_ECOLI Anaerobic ribonucleoside-triphosphate reductase OS=Escherichia coli (strain K12) OX=83333 GN=nrdD PE=1	0.22
>sp|P29018|CYDD_ECOLI Glutathione/L-cysteine transport system ATP-binding/permease protein CydD OS=Escherichia coli (strain K12) OX=83333 GN=cydD PE=1	0.2
>sp|P30860|ARTJ_ECOLI ABC transporter arginine-binding protein 1 OS=Escherichia coli (strain K12) OX=83333 GN=artJ PE=1	0.15
>sp|P31131|YDEJ_ECOLI Protein YdeJ OS=Escherichia coli (strain K12) OX=83333 GN=ydeJ PE=3	0.15
>sp|P32173|MOBA_ECOLI Molybdenum cofactor guanylyltransferase OS=Escherichia coli (strain K12) OX=83333 GN=mobA PE=1	0.14
>sp|P32676|PTFB3_ECOLI PTS system fructose-like EIIB component 3 OS=Escherichia coli (strain K12) OX=83333 GN=frwD PE=1	0.16
>sp|P33225|TORA_ECOLI Trimethylamine-N-oxide reductase 1 OS=Escherichia coli (strain K12) OX=83333 GN=torA PE=1	0.24
>sp|P37024|HRPB_ECOLI ATP-dependent RNA helicase HrpB OS=Escherichia coli (strain K12) OX=83333 GN=hrpB PE=1	0.15
>sp|P37197|YHJA_ECOLI Probable cytochrome c peroxidase OS=Escherichia coli (strain K12) OX=83333 GN=yhjA PE=4	0.14
>sp|P37613|PANZ_ECOLI PanD regulatory factor OS=Escherichia coli (strain K12) OX=83333 GN=panZ PE=1	0.25
>sp|P37655|BCSQP_ECOLI Putative cellulose biosynthesis protein BcsQ OS=Escherichia coli (strain K12) OX=83333 GN=bcsQ PE=5	0.16
>sp|P37683|YIAV_ECOLI Inner membrane protein YiaV OS=Escherichia coli (strain K12) OX=83333 GN=yiaV PE=1	0.14
>sp|P37692|WAAF_ECOLI Lipopolysaccharide heptosyltransferase 2 OS=Escherichia coli (strain K12) OX=83333 GN=waaF PE=1	0.18
>sp|P37903|USPF_ECOLI Universal stress protein F OS=Escherichia coli (strain K12) OX=83333 GN=uspF PE=1	0.23
>sp|P38097|DGCE_ECOLI Probable diguanylate cyclase DgcE OS=Escherichia coli (strain K12) OX=83333 GN=dgcE PE=2	0.21
>sp|P39297|BSMA_ECOLI Lipoprotein BsmA OS=Escherichia coli (strain K12) OX=83333 GN=bsmA PE=2	0.46
>sp|P39333|BDCA_ECOLI Cyclic-di-GMP-binding biofilm dispersal mediator protein OS=Escherichia coli (strain K12) OX=83333 GN=bdcA PE=1	0.12
>sp|P39351|YJGZ_ECOLI Uncharacterized protein YjgZ OS=Escherichia coli (strain K12) OX=83333 GN=yjgZ PE=4	0.18
>sp|P39408|YJJV_ECOLI Uncharacterized metal-dependent hydrolase YjjV OS=Escherichia coli (strain K12) OX=83333 GN=yjjV PE=1	0.16
>sp|P39902|SPRT_ECOLI Protein SprT OS=Escherichia coli (strain K12) OX=83333 GN=sprT PE=3	0.29
>sp|P42591|YGJJ_ECOLI Uncharacterized protein YgjJ OS=Escherichia coli (strain K12) OX=83333 GN=ygjJ PE=3	0.18
>sp|P43341|LPXH_ECOLI UDP-2,3-diacylglucosamine hydrolase OS=Escherichia coli (strain K12) OX=83333 GN=lpxH PE=1	0.14
>sp|P50457|PUUE_ECOLI 4-aminobutyrate aminotransferase PuuE OS=Escherichia coli (strain K12) OX=83333 GN=puuE PE=1	0.12
>sp|P51020|HOA_ECOLI 4-hydroxy-2-oxovalerate aldolase OS=Escherichia coli (strain K12) OX=83333 GN=mhpE PE=1	0.15
>sp|P52124|YFJI_ECOLI Protein YfjI OS=Escherichia coli (strain K12) OX=83333 GN=yfjI PE=4	0.16
>sp|P52613|FLIJ_ECOLI Flagellar FliJ protein OS=Escherichia coli (strain K12) OX=83333 GN=fliJ PE=1	0.37
>sp|P60422|RL2_ECOLI Large ribosomal subunit protein uL2 OS=Escherichia coli (strain K12) OX=83333 GN=rplB PE=1	0.29
>sp|P60560|GUAC_ECOLI GMP reductase OS=Escherichia coli (strain K12) OX=83333 GN=guaC PE=1	0.2
>sp|P63224|GMHA_ECOLI Phosphoheptose isomerase OS=Escherichia coli (strain K12) OX=83333 GN=gmhA PE=1	0.11
>sp|P67087|RSMI_ECOLI Ribosomal RNA small subunit methyltransferase I OS=Escherichia coli (strain K12) OX=83333 GN=rsmI PE=1	0.16
>sp|P67697|HICB_ECOLI Antitoxin HicB OS=Escherichia coli (strain K12) OX=83333 GN=hicB PE=1	0.23
>sp|P75825|HCP_ECOLI Hydroxylamine reductase OS=Escherichia coli (strain K12) OX=83333 GN=hcp PE=1	0.14
>sp|P75864|RLMKL_ECOLI Ribosomal RNA large subunit methyltransferase K/L OS=Escherichia coli (strain K12) OX=83333 GN=rlmL PE=1	0.17
>sp|P76000|YCGI_ECOLI Putative uncharacterized protein YcgI OS=Escherichia coli (strain K12) OX=83333 GN=ycgI PE=5	0.14
>sp|P76016|DHAR_ECOLI PTS-dependent dihydroxyacetone kinase operon regulatory protein OS=Escherichia coli (strain K12) OX=83333 GN=dhaR PE=1	0.16
>sp|P76082|PAAF_ECOLI 2,3-dehydroadipyl-CoA hydratase OS=Escherichia coli (strain K12) OX=83333 GN=paaF PE=1	0.13
>sp|P76086|PAAX_ECOLI Transcriptional repressor PaaX OS=Escherichia coli (strain K12) OX=83333 GN=paaX PE=1	0.24
>sp|P76190|MEPH_ECOLI Murein DD-endopeptidase MepH OS=Escherichia coli (strain K12) OX=83333 GN=mepH PE=1	0.21
>sp|P76193|YNHG_ECOLI Probable L,D-transpeptidase YnhG OS=Escherichia coli (strain K12) OX=83333 GN=ynhG PE=1	0.32
>sp|P76261|PDED_ECOLI Probable cyclic di-GMP phosphodiesterase PdeD OS=Escherichia coli (strain K12) OX=83333 GN=pdeD PE=2	0.14
>sp|P76425|RCNA_ECOLI Nickel/cobalt efflux system RcnA OS=Escherichia coli (strain K12) OX=83333 GN=rcnA PE=1	0.18
>sp|P76639|YGEH_ECOLI Uncharacterized protein YgeH OS=Escherichia coli (strain K12) OX=83333 GN=ygeH PE=4	0.26
>sp|P77188|ECPB_ECOLI Probable fimbrial chaperone EcpB OS=Escherichia coli (strain K12) OX=83333 GN=ecpB PE=1	0.17
>sp|P77463|DDPC_ECOLI Probable D,D-dipeptide transport system permease protein DdpC OS=Escherichia coli (strain K12) OX=83333 GN=ddpC PE=1	0.16
>sp|P77509|YPHE_ECOLI Uncharacterized ABC transporter ATP-binding protein YphE OS=Escherichia coli (strain K12) OX=83333 GN=yphE PE=3	0.14
>sp|P77608|MHPD_ECOLI 2-keto-4-pentenoate hydratase OS=Escherichia coli (strain K12) OX=83333 GN=mhpD PE=1	0.12
>sp|P77737|OPPF_ECOLI Oligopeptide transport ATP-binding protein OppF OS=Escherichia coli (strain K12) OX=83333 GN=oppF PE=1	0.28
>sp|Q2M7M3|YSAB_ECOLI Uncharacterized lipoprotein YsaB OS=Escherichia coli (strain K12) OX=83333 GN=ysaB PE=3	0.22
>sp|Q47083|CBL_ECOLI HTH-type transcriptional regulator cbl OS=Escherichia coli (strain K12) OX=83333 GN=cbl PE=1	0.34
>sp|Q47153|LFHA_ECOLI Putative truncated flagellar export/assembly protein LfhA OS=Escherichia coli (strain K12) OX=83333 GN=lfhA PE=5	0.25
>sp|Q47689|MMUP_ECOLI Probable S-methylmethionine permease OS=Escherichia coli (strain K12) OX=83333 GN=mmuP PE=3	0.13
>sp|A5A605|YKFM_ECOLI Uncharacterized protein YkfM OS=Escherichia coli (strain K12) OX=83333 GN=ykfM PE=4	0.19
>sp|C1P609|YOHP_ECOLI Uncharacterized membrane protein YohP OS=Escherichia coli (strain K12) OX=83333 GN=yohP PE=1	0.29
>sp|P02920|LACY_ECOLI Lactose permease OS=Escherichia coli (strain K12) OX=83333 GN=lacY PE=1	0.15
>sp|P03018|UVRD_ECOLI DNA helicase II OS=Escherichia coli (strain K12) OX=83333 GN=uvrD PE=1	0.2
>sp|P03813|YGEA_ECOLI Broad specificity amino-acid racemase YgeA OS=Escherichia coli (strain K12) OX=83333 GN=ygeA PE=1	0.12
>sp|P04982|RBSD_ECOLI D-ribose pyranase OS=Escherichia coli (strain K12) OX=83333 GN=rbsD PE=1	0.1
>sp|P06609|BTUC_ECOLI Vitamin B12 import system permease protein BtuC OS=Escherichia coli (strain K12) OX=83333 GN=btuC PE=1	0.16
>sp|P06999|PFKB_ECOLI ATP-dependent 6-phosphofructokinase isozyme 2 OS=Escherichia coli (strain K12) OX=83333 GN=pfkB PE=1	0.15
>sp|P09126|HEM4_ECOLI Uroporphyrinogen-III synthase OS=Escherichia coli (strain K12) OX=83333 GN=hemD PE=3	0.13
>sp|P09151|LEU1_ECOLI 2-isopropylmalate synthase OS=Escherichia coli (strain K12) OX=83333 GN=leuA PE=1	0.13
>sp|P09551|ARGT_ECOLI Lysine/arginine/ornithine-binding periplasmic protein OS=Escherichia coli (strain K12) OX=83333 GN=argT PE=1	0.11
>sp|P0A6L9|HSCB_ECOLI Co-chaperone protein HscB OS=Escherichia coli (strain K12) OX=83333 GN=hscB PE=1	0.19
>sp|P0A6Y5|HSLO_ECOLI 33 kDa chaperonin OS=Escherichia coli (strain K12) OX=83333 GN=hslO PE=1	0.17
>sp|P0A6Z3|HTPG_ECOLI Chaperone protein HtpG OS=Escherichia coli (strain K12) OX=83333 GN=htpG PE=1	0.15
>sp|P0A707|IF3_ECOLI Translation initiation factor IF-3 OS=Escherichia coli (strain K12) OX=83333 GN=infC PE=1	0.19
>sp|P0A769|MNTH_ECOLI Divalent metal cation transporter MntH OS=Escherichia coli (strain K12) OX=83333 GN=mntH PE=1	0.24
>sp|P0A8K5|YAEP_ECOLI UPF0253 protein YaeP OS=Escherichia coli (strain K12) OX=83333 GN=yaeP PE=3	0.18
>sp|P0A8R4|SLYX_ECOLI Protein SlyX OS=Escherichia coli (strain K12) OX=83333 GN=slyX PE=3	0.21
>sp|P0A962|ASPG1_ECOLI L-asparaginase 1 OS=Escherichia coli (strain K12) OX=83333 GN=ansA PE=1	0.25
>sp|P0A991|ALF1_ECOLI Fructose-bisphosphate aldolase class 1 OS=Escherichia coli (strain K12) OX=83333 GN=fbaB PE=1	0.12
>sp|P0A9B2|G3P1_ECOLI Glyceraldehyde-3-phosphate dehydrogenase A OS=Escherichia coli (strain K12) OX=83333 GN=gapA PE=1	0.15
>sp|P0A9I5|NAPD_ECOLI Chaperone NapD OS=Escherichia coli (strain K12) OX=83333 GN=napD PE=1	0.33
>sp|P0A9Q5|ACCD_ECOLI Acetyl-coenzyme A carboxylase carboxyl transferase subunit beta OS=Escherichia coli (strain K12) OX=83333 GN=accD PE=1	0.34
>sp|P0A9X1|ZNUC_ECOLI Zinc import ATP-binding protein ZnuC OS=Escherichia coli (strain K12) OX=83333 GN=znuC PE=1	0.33
>sp|P0A9Y6|CSPC_ECOLI Cold shock-like protein CspC OS=Escherichia coli (strain K12) OX=83333 GN=cspC PE=1	0.23
>sp|P0AAA3|ECPA_ECOLI Common pilus major fimbrillin subunit EcpA OS=Escherichia coli (strain K12) OX=83333 GN=ecpA PE=3	0.11
>sp|P0AC88|GM4D_ECOLI GDP-mannose 4,6-dehydratase OS=Escherichia coli (strain K12) OX=83333 GN=gmd PE=1	0.17
>sp|P0ACF0|DBHA_ECOLI DNA-binding protein HU-alpha OS=Escherichia coli (strain K12) OX=83333 GN=hupA PE=1	0.2
>sp|P0ADT5|YGIC_ECOLI Putative acid--amine ligase YgiC OS=Escherichia coli (strain K12) OX=83333 GN=ygiC PE=1	0.13
>sp|P0ADV5|YHBW_ECOLI Luciferase-like monooxygenase OS=Escherichia coli (strain K12) OX=83333 GN=yhbW PE=4	0.13
>sp|P0ADY1|PPID_ECOLI Periplasmic chaperone PpiD OS=Escherichia coli (strain K12) OX=83333 GN=ppiD PE=1	0.13
>sp|P0AED7|DAPE_ECOLI Succinyl-diaminopimelate desuccinylase OS=Escherichia coli (strain K12) OX=83333 GN=dapE PE=1	0.14
>sp|P0AEE3|DEGS_ECOLI Serine endoprotease DegS OS=Escherichia coli (strain K12) OX=83333 GN=degS PE=1	0.13
>sp|P0AES2|GUDD_ECOLI Glucarate dehydratase OS=Escherichia coli (strain K12) OX=83333 GN=gudD PE=1	0.13
>sp|P0AF32|NARV_ECOLI Respiratory nitrate reductase 2 gamma chain OS=Escherichia coli (strain K12) OX=83333 GN=narV PE=1	0.23
>sp|P0AFB1|NLPI_ECOLI Lipoprotein NlpI OS=Escherichia coli (strain K12) OX=83333 GN=nlpI PE=1	0.53
>sp|P0AGF2|CSDE_ECOLI Sulfur acceptor protein CsdE OS=Escherichia coli (strain K12) OX=83333 GN=csdE PE=1	0.11
>sp|P0AGH5|SAPC_ECOLI Putrescine export system permease protein SapC OS=Escherichia coli (strain K12) OX=83333 GN=sapC PE=1	0.13
>sp|P0CF44|INSC5_ECOLI Transposase InsC for insertion element IS2I OS=Escherichia coli (strain K12) OX=83333 GN=insC5 PE=3	0.37
>sp|P0DSE3|YADX_ECOLI Protein YadX OS=Escherichia coli (strain K12) OX=83333 GN=yadX PE=1	0.39
>sp|P0DSE4|ARGL_ECOLI Putative translational regulatory protein ArgL OS=Escherichia coli (strain K12) OX=83333 GN=argL PE=1	0.26
>sp|P0DSF9|EVGL_ECOLI Protein EvgL OS=Escherichia coli (strain K12) OX=83333 GN=evgL PE=1	0.49
>sp|P13039|FES_ECOLI Iron(III) enterobactin esterase OS=Escherichia coli (strain K12) OX=83333 GN=fes PE=1	0.14
>sp|P13445|RPOS_ECOLI RNA polymerase sigma factor RpoS OS=Escherichia coli (strain K12) OX=83333 GN=rpoS PE=1	0.16
>sp|P16682|PHND_ECOLI Phosphonates-binding periplasmic protein OS=Escherichia coli (strain K12) OX=83333 GN=phnD PE=3	0.16
>sp|P16692|PHNP_ECOLI Phosphoribosyl 1,2-cyclic phosphate phosphodiesterase OS=Escherichia coli (strain K12) OX=83333 GN=phnP PE=1	0.2
>sp|P16700|CYSP_ECOLI Thiosulfate-binding protein OS=Escherichia coli (strain K12) OX=83333 GN=cysP PE=1	0.17
>sp|P18392|RSTB_ECOLI Sensor protein RstB OS=Escherichia coli (strain K12) OX=83333 GN=rstB PE=1	0.17
>sp|P21365|YCIC_ECOLI UPF0259 membrane protein YciC OS=Escherichia coli (strain K12) OX=83333 GN=yciC PE=1	0.23
>sp|P23721|SERC_ECOLI Phosphoserine aminotransferase OS=Escherichia coli (strain K12) OX=83333 GN=serC PE=1	0.12
>sp|P23845|CYSN_ECOLI Sulfate adenylyltransferase subunit 1 OS=Escherichia coli (strain K12) OX=83333 GN=cysN PE=1	0.24
>sp|P23849|TRKG_ECOLI Trk system potassium uptake protein TrkG OS=Escherichia coli (strain K12) OX=83333 GN=trkG PE=1	0.19
>sp|P24205|LPXM_ECOLI Lipid A biosynthesis myristoyltransferase OS=Escherichia coli (strain K12) OX=83333 GN=lpxM PE=1	0.19
>sp|P25737|LYSP_ECOLI Lysine-specific permease LysP OS=Escherichia coli (strain K12) OX=83333 GN=lysP PE=1	0.24
>sp|P26266|FEPE_ECOLI Ferric enterobactin transport protein FepE OS=Escherichia coli (strain K12) OX=83333 GN=fepE PE=1	0.12
>sp|P28635|METQ_ECOLI D-methionine-binding lipoprotein MetQ OS=Escherichia coli (strain K12) OX=83333 GN=metQ PE=1	0.19
>sp|P28905|HOLC_ECOLI DNA polymerase III subunit chi OS=Escherichia coli (strain K12) OX=83333 GN=holC PE=1	0.18
>sp|P28911|YHHH_ECOLI Uncharacterized protein YhhH OS=Escherichia coli (strain K12) OX=83333 GN=yhhH PE=4	0.13
>sp|P31126|YDEE_ECOLI Uncharacterized MFS-type transporter YdeE OS=Escherichia coli (strain K12) OX=83333 GN=ydeE PE=3	0.13
>sp|P31455|YIDR_ECOLI Uncharacterized protein YidR OS=Escherichia coli (strain K12) OX=83333 GN=yidR PE=4	0.14
>sp|P31658|HCHA_ECOLI Protein/nucleic acid deglycase 1 OS=Escherichia coli (strain K12) OX=83333 GN=hchA PE=1	0.13
>sp|P32151|YIIG_ECOLI Uncharacterized protein YiiG OS=Escherichia coli (strain K12) OX=83333 GN=yiiG PE=4	0.25
>sp|P32177|FDHD_ECOLI Sulfur carrier protein FdhD OS=Escherichia coli (strain K12) OX=83333 GN=fdhD PE=1	0.18
>sp|P33232|LLDD_ECOLI L-lactate dehydrogenase OS=Escherichia coli (strain K12) OX=83333 GN=lldD PE=1	0.16
>sp|P33927|CCMF_ECOLI Cytochrome c-type biogenesis protein CcmF OS=Escherichia coli (strain K12) OX=83333 GN=ccmF PE=1	0.24
>sp|P37306|ARCC_ECOLI Carbamate kinase OS=Escherichia coli (strain K12) OX=83333 GN=arcC PE=3	0.12
>sp|P37355|MENH_ECOLI 2-succinyl-6-hydroxy-2,4-cyclohexadiene-1-carboxylate synthase OS=Escherichia coli (strain K12) OX=83333 GN=menH PE=1	0.24
>sp|P37659|BCSG_ECOLI Cellulose biosynthesis protein BcsG OS=Escherichia coli (strain K12) OX=83333 GN=bcsG PE=1	0.16
>sp|P37690|ENVC_ECOLI Murein hydrolase activator EnvC OS=Escherichia coli (strain K12) OX=83333 GN=envC PE=1	0.18
>sp|P37747|GLF_ECOLI UDP-galactopyranose mutase OS=Escherichia coli (strain K12) OX=83333 GN=glf PE=1	0.22
>sp|P39282|YJEM_ECOLI Inner membrane transporter YjeM OS=Escherichia coli (strain K12) OX=83333 GN=yjeM PE=1	0.14
>sp|P39285|MSCM_ECOLI Miniconductance mechanosensitive channel MscM OS=Escherichia coli (strain K12) OX=83333 GN=mscM PE=1	0.26
>sp|P39288|QUEG_ECOLI Epoxyqueuosine reductase OS=Escherichia coli (strain K12) OX=83333 GN=queG PE=3	0.14
>sp|P39414|TTDT_ECOLI L-tartrate/succinate antiporter OS=Escherichia coli (strain K12) OX=83333 GN=ttdT PE=1	0.13
>sp|P39829|GARD_ECOLI Galactarate dehydratase (L-threo-forming) OS=Escherichia coli (strain K12) OX=83333 GN=garD PE=1	0.13
>sp|P39834|YGIL_ECOLI Uncharacterized fimbrial-like protein YgiL OS=Escherichia coli (strain K12) OX=83333 GN=ygiL PE=3	0.14
>sp|P62399|RL5_ECOLI Large ribosomal subunit protein uL5 OS=Escherichia coli (strain K12) OX=83333 GN=rplE PE=1	0.25
>sp|P62601|TREF_ECOLI Cytoplasmic trehalase OS=Escherichia coli (strain K12) OX=83333 GN=treF PE=1	0.22
>sp|P64476|YDIH_ECOLI Uncharacterized protein YdiH OS=Escherichia coli (strain K12) OX=83333 GN=ydiH PE=4	0.19
>sp|P64594|YHAV_ECOLI Ribonuclease toxin YhaV OS=Escherichia coli (strain K12) OX=83333 GN=yhaV PE=1	0.19
>sp|P67624|YHEU_ECOLI UPF0270 protein YheU OS=Escherichia coli (strain K12) OX=83333 GN=yheU PE=3	0.34
>sp|P67826|CUTC_ECOLI PF03932 family protein CutC OS=Escherichia coli (strain K12) OX=83333 GN=cutC PE=3	0.13
>sp|P69824|PTMA_ECOLI Mannitol-specific cryptic phosphotransferase enzyme IIA component OS=Escherichia coli (strain K12) OX=83333 GN=cmtB PE=1	0.16
>sp|P75763|YBHI_ECOLI Inner membrane protein YbhI OS=Escherichia coli (strain K12) OX=83333 GN=ybhI PE=1	0.13
>sp|P75901|EFEU_ECOLI Putative inactive ferrous iron permease EfeU OS=Escherichia coli (strain K12) OX=83333 GN=efeU PE=5	0.13
>sp|P75938|FLGF_ECOLI Flagellar basal-body rod protein FlgF OS=Escherichia coli (strain K12) OX=83333 GN=flgF PE=3	0.33
>sp|P75952|COMR_ECOLI HTH-type transcriptional repressor ComR OS=Escherichia coli (strain K12) OX=83333 GN=comR PE=1	0.21
>sp|P76245|DGCP_ECOLI Diguanylate cyclase DgcP OS=Escherichia coli (strain K12) OX=83333 GN=dgcP PE=1	0.13
>sp|P76440|PRET_ECOLI NAD-dependent dihydropyrimidine dehydrogenase subunit PreT OS=Escherichia coli (strain K12) OX=83333 GN=preT PE=1	0.18
>sp|P76485|YFBO_ECOLI Uncharacterized protein YfbO OS=Escherichia coli (strain K12) OX=83333 GN=yfbO PE=4	0.18
>sp|P76556|EUTP_ECOLI Probable acetate kinase EutP OS=Escherichia coli (strain K12) OX=83333 GN=eutP PE=3	0.21
>sp|P77044|MHPC_ECOLI 2-hydroxy-6-oxononadienedioate/2-hydroxy-6-oxononatrienedioate hydrolase OS=Escherichia coli (strain K12) OX=83333 GN=mhpC PE=1	0.13
>sp|P77196|YFCU_ECOLI Putative outer membrane usher protein YfcU OS=Escherichia coli (strain K12) OX=83333 GN=yfcU PE=5	0.18
>sp|P77216|YBDN_ECOLI Uncharacterized protein YbdN OS=Escherichia coli (strain K12) OX=83333 GN=ybdN PE=4	0.17
>sp|P77434|ALAC_ECOLI Glutamate-pyruvate aminotransferase AlaC OS=Escherichia coli (strain K12) OX=83333 GN=alaC PE=1	0.14
>sp|P77515|STFQ_ECOLI Prophage side tail fiber protein homolog StfQ OS=Escherichia coli (strain K12) OX=83333 GN=stfQ PE=3	0.19
>sp|P77624|ARCM_ECOLI Carbamate kinase-like protein YahI OS=Escherichia coli (strain K12) OX=83333 GN=yahI PE=3	0.14
>sp|P77671|ALLB_ECOLI Allantoinase OS=Escherichia coli (strain K12) OX=83333 GN=allB PE=1	0.14
>sp|P77743|PRPR_ECOLI Propionate catabolism operon regulatory protein OS=Escherichia coli (strain K12) OX=83333 GN=prpR PE=1	0.37
>sp|Q2EEQ3|YAHH_ECOLI Putative uncharacterized protein YahH OS=Escherichia coli (strain K12) OX=83333 GN=yahH PE=5	0.17
>sp|A0A385XJL2|YGDT_ECOLI Protein YgdT OS=Escherichia coli (strain K12) OX=83333 GN=ygdT PE=4	0.25
>sp|P00926|SDHD_ECOLI D-serine dehydratase OS=Escherichia coli (strain K12) OX=83333 GN=dsdA PE=1	0.12
>sp|P00968|CARB_ECOLI Carbamoyl phosphate synthase large chain OS=Escherichia coli (strain K12) OX=83333 GN=carB PE=1	0.17
>sp|P04994|EX7L_ECOLI Exodeoxyribonuclease 7 large subunit OS=Escherichia coli (strain K12) OX=83333 GN=xseA PE=1	0.16
>sp|P06611|BTUD_ECOLI Vitamin B12 import ATP-binding protein BtuD OS=Escherichia coli (strain K12) OX=83333 GN=btuD PE=1	0.15
>sp|P06715|GSHR_ECOLI Glutathione reductase OS=Escherichia coli (strain K12) OX=83333 GN=gor PE=1	0.28
>sp|P06965|DICC_ECOLI Repressor protein of division inhibition gene dicB OS=Escherichia coli (strain K12) OX=83333 GN=dicC PE=4	0.55
>sp|P06987|HIS7_ECOLI Histidine biosynthesis bifunctional protein HisB OS=Escherichia coli (strain K12) OX=83333 GN=hisB PE=1	0.18
>sp|P07017|MCP2_ECOLI Methyl-accepting chemotaxis protein II OS=Escherichia coli (strain K12) OX=83333 GN=tar PE=1	0.21
>sp|P07109|HISP_ECOLI Histidine/lysine/arginine/ornithine transport ATP-binding protein HisP OS=Escherichia coli (strain K12) OX=83333 GN=hisP PE=1	0.13
>sp|P07648|RECC_ECOLI RecBCD enzyme subunit RecC OS=Escherichia coli (strain K12) OX=83333 GN=recC PE=1	0.16
>sp|P08189|FIMF_ECOLI Protein FimF OS=Escherichia coli (strain K12) OX=83333 GN=fimF PE=1	0.16
>sp|P08192|FOLC_ECOLI Dihydrofolate synthase/folylpolyglutamate synthase OS=Escherichia coli (strain K12) OX=83333 GN=folC PE=1	0.22
>sp|P08201|NIRB_ECOLI Nitrite reductase (NADH) large subunit OS=Escherichia coli (strain K12) OX=83333 GN=nirB PE=3	0.16
>sp|P0A6U5|RSMG_ECOLI Ribosomal RNA small subunit methyltransferase G OS=Escherichia coli (strain K12) OX=83333 GN=rsmG PE=1	0.17
>sp|P0A705|IF2_ECOLI Translation initiation factor IF-2 OS=Escherichia coli (strain K12) OX=83333 GN=infB PE=1	0.18
>sp|P0A7L0|RL1_ECOLI Large ribosomal subunit protein uL1 OS=Escherichia coli (strain K12) OX=83333 GN=rplA PE=1	0.25
>sp|P0A7V0|RS2_ECOLI Small ribosomal subunit protein uS2 OS=Escherichia coli (strain K12) OX=83333 GN=rpsB PE=1	0.19
>sp|P0A870|TALB_ECOLI Transaldolase B OS=Escherichia coli (strain K12) OX=83333 GN=talB PE=1	0.11
>sp|P0A8R9|HDFR_ECOLI HTH-type transcriptional regulator HdfR OS=Escherichia coli (strain K12) OX=83333 GN=hdfR PE=3	0.24
>sp|P0A8W8|YFBU_ECOLI UPF0304 protein YfbU OS=Escherichia coli (strain K12) OX=83333 GN=yfbU PE=1	0.18
>sp|P0A912|PAL_ECOLI Peptidoglycan-associated lipoprotein OS=Escherichia coli (strain K12) OX=83333 GN=pal PE=1	0.19
>sp|P0A9F1|MNTR_ECOLI Transcriptional regulator MntR OS=Escherichia coli (strain K12) OX=83333 GN=mntR PE=1	0.2
>sp|P0AA60|YGHB_ECOLI Inner membrane protein YghB OS=Escherichia coli (strain K12) OX=83333 GN=yghB PE=1	0.49
>sp|P0AAQ2|YAJD_ECOLI Putative HNH nuclease YajD OS=Escherichia coli (strain K12) OX=83333 GN=yajD PE=3	0.46
>sp|P0ABR9|MHPB_ECOLI 2,3-dihydroxyphenylpropionate/2,3-dihydroxicinnamic acid 1,2-dioxygenase OS=Escherichia coli (strain K12) OX=83333 GN=mhpB PE=1	0.13
>sp|P0ACS2|SOXR_ECOLI Redox-sensitive transcriptional activator SoxR OS=Escherichia coli (strain K12) OX=83333 GN=soxR PE=1	0.29
>sp|P0AD27|YEJM_ECOLI Inner membrane protein YejM OS=Escherichia coli (strain K12) OX=83333 GN=yejM PE=1	0.22
>sp|P0AD72|LPF_ECOLI phe operon leader peptide OS=Escherichia coli (strain K12) OX=83333 GN=pheL PE=4	0.39
>sp|P0ADP0|YIGB_ECOLI 5-amino-6-(5-phospho-D-ribitylamino)uracil phosphatase YigB OS=Escherichia coli (strain K12) OX=83333 GN=yigB PE=1	0.13
>sp|P0AEB0|CYSW_ECOLI Sulfate transport system permease protein CysW OS=Escherichia coli (strain K12) OX=83333 GN=cysW PE=1	0.2
>sp|P0AEH8|YJIG_ECOLI Inner membrane protein YjiG OS=Escherichia coli (strain K12) OX=83333 GN=yjiG PE=1	0.17
>sp|P0AEX9|MALE_ECOLI Maltose/maltodextrin-binding periplasmic protein OS=Escherichia coli (strain K12) OX=83333 GN=malE PE=1	0.15
>sp|P0AEY5|MDAB_ECOLI NADPH:quinone oxidoreductase MdaB OS=Escherichia coli (strain K12) OX=83333 GN=mdaB PE=1	0.11
>sp|P0AF01|MODB_ECOLI Molybdenum transport system permease protein ModB OS=Escherichia coli (strain K12) OX=83333 GN=modB PE=1	0.12
>sp|P0AFH2|OPPB_ECOLI Oligopeptide transport system permease protein OppB OS=Escherichia coli (strain K12) OX=83333 GN=oppB PE=1	0.34
>sp|P0AFU2|YFBS_ECOLI Uncharacterized transporter YfbS OS=Escherichia coli (strain K12) OX=83333 GN=yfbS PE=3	0.34
>sp|P0AG80|UGPB_ECOLI sn-glycerol-3-phosphate-binding periplasmic protein UgpB OS=Escherichia coli (strain K12) OX=83333 GN=ugpB PE=1	0.19
>sp|P0AGK8|ISCR_ECOLI HTH-type transcriptional regulator IscR OS=Escherichia coli (strain K12) OX=83333 GN=iscR PE=1	0.17
>sp|P0CE44|UIDB_ECOLI Glucuronide carrier protein homolog OS=Escherichia coli (strain K12) OX=83333 GN=uidB PE=1	0.16
>sp|P0DM85|CRFC_ECOLI Clamp-binding protein CrfC OS=Escherichia coli (strain K12) OX=83333 GN=crfC PE=1	0.2
>sp|P0DV22|YTIE_ECOLI Protein YtiE OS=Escherichia coli (strain K12) OX=83333 GN=ytiE PE=1	0.33
>sp|P10905|UGPA_ECOLI sn-glycerol-3-phosphate transport system permease protein UgpA OS=Escherichia coli (strain K12) OX=83333 GN=ugpA PE=1	0.17
>sp|P21177|FADB_ECOLI Fatty acid oxidation complex subunit alpha OS=Escherichia coli (strain K12) OX=83333 GN=fadB PE=1	0.55
>sp|P21499|RNR_ECOLI Ribonuclease R OS=Escherichia coli (strain K12) OX=83333 GN=rnr PE=1	0.55
>sp|P24200|MCRA_ECOLI Type IV methyl-directed restriction enzyme EcoKMcrA OS=Escherichia coli (strain K12) OX=83333 GN=mcrA PE=1	0.19
>sp|P25665|METE_ECOLI 5-methyltetrahydropteroyltriglutamate--homocysteine methyltransferase OS=Escherichia coli (strain K12) OX=83333 GN=metE PE=1	0.21
>sp|P25748|GALS_ECOLI HTH-type transcriptional regulator GalS OS=Escherichia coli (strain K12) OX=83333 GN=galS PE=1	0.21
>sp|P27247|PLSX_ECOLI Phosphate acyltransferase OS=Escherichia coli (strain K12) OX=83333 GN=plsX PE=1	0.15
>sp|P31125|EAMA_ECOLI Probable amino-acid metabolite efflux pump OS=Escherichia coli (strain K12) OX=83333 GN=eamA PE=1	0.27
>sp|P31550|THIB_ECOLI Thiamine-binding periplasmic protein OS=Escherichia coli (strain K12) OX=83333 GN=thiB PE=1	0.15
>sp|P31600|NFRA_ECOLI Bacteriophage adsorption protein A OS=Escherichia coli (strain K12) OX=83333 GN=nfrA PE=1	0.18
>sp|P31808|YCIK_ECOLI Uncharacterized oxidoreductase YciK OS=Escherichia coli (strain K12) OX=83333 GN=yciK PE=1	0.16
>sp|P32129|YIHG_ECOLI Probable acyltransferase YihG OS=Escherichia coli (strain K12) OX=83333 GN=yihG PE=1	0.24
>sp|P32710|NRFE_ECOLI Probable cytochrome c-type biogenesis protein NrfE OS=Escherichia coli (strain K12) OX=83333 GN=nrfE PE=3	0.15
>sp|P33013|DACD_ECOLI D-alanyl-D-alanine carboxypeptidase DacD OS=Escherichia coli (strain K12) OX=83333 GN=dacD PE=1	0.18
>sp|P33136|OPGG_ECOLI Glucans biosynthesis protein G OS=Escherichia coli (strain K12) OX=83333 GN=mdoG PE=1	0.13
>sp|P33355|YEHS_ECOLI Uncharacterized protein YehS OS=Escherichia coli (strain K12) OX=83333 GN=yehS PE=4	0.15
>sp|P33607|NUOL_ECOLI NADH-quinone oxidoreductase subunit L OS=Escherichia coli (strain K12) OX=83333 GN=nuoL PE=1	0.17
>sp|P33934|NAPH_ECOLI Ferredoxin-type protein NapH OS=Escherichia coli (strain K12) OX=83333 GN=napH PE=1	0.22
>sp|P34209|YDCF_ECOLI Protein YdcF OS=Escherichia coli (strain K12) OX=83333 GN=ydcF PE=1	0.13
>sp|P37128|NUDK_ECOLI GDP-mannose pyrophosphatase OS=Escherichia coli (strain K12) OX=83333 GN=nudK PE=1	0.12
>sp|P37339|LHGD_ECOLI L-2-hydroxyglutarate dehydrogenase OS=Escherichia coli (strain K12) OX=83333 GN=lhgD PE=1	0.25
>sp|P37639|GADX_ECOLI HTH-type transcriptional regulator GadX OS=Escherichia coli (strain K12) OX=83333 GN=gadX PE=1	0.2
>sp|P37675|YIAN_ECOLI 2,3-diketo-L-gulonate TRAP transporter large permease protein YiaN OS=Escherichia coli (strain K12) OX=83333 GN=yiaN PE=3	0.15
>sp|P37902|GLTI_ECOLI Glutamate/aspartate import solute-binding protein OS=Escherichia coli (strain K12) OX=83333 GN=gltI PE=1	0.12
>sp|P39099|DEGQ_ECOLI Periplasmic pH-dependent serine endoprotease DegQ OS=Escherichia coli (strain K12) OX=83333 GN=degQ PE=1	0.22
>sp|P39173|YEAD_ECOLI Putative glucose-6-phosphate 1-epimerase OS=Escherichia coli (strain K12) OX=83333 GN=yeaD PE=1	0.14
>sp|P39337|YJGM_ECOLI Uncharacterized N-acetyltransferase YjgM OS=Escherichia coli (strain K12) OX=83333 GN=yjgM PE=3	0.13
>sp|P39349|YJGX_ECOLI Putative phosphoethanolamine transferase YjgX OS=Escherichia coli (strain K12) OX=83333 GN=yjgX PE=5	0.17
>sp|P42911|PTPD_ECOLI N-acetylgalactosamine permease IID component OS=Escherichia coli (strain K12) OX=83333 GN=agaD PE=3	0.13
>sp|P42914|YRAI_ECOLI Probable fimbrial chaperone YraI OS=Escherichia coli (strain K12) OX=83333 GN=yraI PE=2	0.14
>sp|P46119|YBJC_ECOLI Uncharacterized protein YbjC OS=Escherichia coli (strain K12) OX=83333 GN=ybjC PE=4	0.25
>sp|P46481|AAEB_ECOLI p-hydroxybenzoic acid efflux pump subunit AaeB OS=Escherichia coli (strain K12) OX=83333 GN=aaeB PE=1	0.17
>sp|P51024|YAIL_ECOLI Uncharacterized protein YaiL OS=Escherichia coli (strain K12) OX=83333 GN=yaiL PE=4	0.22
>sp|P51025|SFGH1_ECOLI S-formylglutathione hydrolase FrmB OS=Escherichia coli (strain K12) OX=83333 GN=frmB PE=1	0.12
>sp|P62522|LPID_ECOLI ilv operon leader peptide OS=Escherichia coli (strain K12) OX=83333 GN=ilvL PE=4	0.21
>sp|P63417|YHBS_ECOLI Uncharacterized N-acetyltransferase YhbS OS=Escherichia coli (strain K12) OX=83333 GN=yhbS PE=3	0.27
>sp|P64562|YQFE_ECOLI Putative protein YqfE OS=Escherichia coli (strain K12) OX=83333 GN=yqfE PE=5	0.19
>sp|P64570|YQGC_ECOLI Protein YqgC OS=Escherichia coli (strain K12) OX=83333 GN=yqgC PE=1	0.21
>sp|P64616|YHCO_ECOLI Uncharacterized protein YhcO OS=Escherichia coli (strain K12) OX=83333 GN=yhcO PE=3	0.27
>sp|P68187|MALK_ECOLI Maltose/maltodextrin import ATP-binding protein MalK OS=Escherichia coli (strain K12) OX=83333 GN=malK PE=1	0.14
>sp|P69503|APT_ECOLI Adenine phosphoribosyltransferase OS=Escherichia coli (strain K12) OX=83333 GN=apt PE=1	0.13
>sp|P75684|YAGP_ECOLI Putative LysR family substrate binding domain-containing protein YagP OS=Escherichia coli (strain K12) OX=83333 GN=yagP PE=3	0.18
>sp|P75691|YAHK_ECOLI Aldehyde reductase YahK OS=Escherichia coli (strain K12) OX=83333 GN=yahK PE=1	0.12
>sp|P75764|YBHJ_ECOLI Uncharacterized protein YbhJ OS=Escherichia coli (strain K12) OX=83333 GN=ybhJ PE=3	0.16
>sp|P76091|YNBB_ECOLI Uncharacterized protein YnbB OS=Escherichia coli (strain K12) OX=83333 GN=ynbB PE=3	0.24
>sp|P76108|YDCS_ECOLI Bifunctional polyhydroxybutyrate synthase / ABC transporter periplasmic binding protein OS=Escherichia coli (strain K12) OX=83333 GN=ydcS PE=1	0.13
>sp|P76122|YDDJ_ECOLI Putative protein YddJ OS=Escherichia coli (strain K12) OX=83333 GN=yddJ PE=5	0.38
>sp|P76170|YNFB_ECOLI UPF0482 protein YnfB OS=Escherichia coli (strain K12) OX=83333 GN=ynfB PE=1	0.12
>sp|P76308|YECR_ECOLI Uncharacterized protein YecR OS=Escherichia coli (strain K12) OX=83333 GN=yecR PE=4	0.15
>sp|P76319|YEDL_ECOLI Uncharacterized N-acetyltransferase YedL OS=Escherichia coli (strain K12) OX=83333 GN=yedL PE=3	0.19
>sp|P76329|MPGP_ECOLI Mannosyl-3-phosphoglycerate phosphatase OS=Escherichia coli (strain K12) OX=83333 GN=yedP PE=1	0.17
>sp|P76630|YGAZ_ECOLI Inner membrane protein YgaZ OS=Escherichia coli (strain K12) OX=83333 GN=ygaZ PE=1	0.18
>sp|P76658|HLDE_ECOLI Bifunctional protein HldE OS=Escherichia coli (strain K12) OX=83333 GN=hldE PE=1	0.19
>sp|P77432|LSRK_ECOLI Autoinducer-2 kinase OS=Escherichia coli (strain K12) OX=83333 GN=lsrK PE=1	0.14
>sp|P77526|YFCG_ECOLI Disulfide-bond oxidoreductase YfcG OS=Escherichia coli (strain K12) OX=83333 GN=yfcG PE=1	0.18
>sp|P77585|YPDE_ECOLI Aminopeptidase YpdE OS=Escherichia coli (strain K12) OX=83333 GN=ypdE PE=1	0.19
>sp|P77747|OMPN_ECOLI Outer membrane porin N OS=Escherichia coli (strain K12) OX=83333 GN=ompN PE=1	0.15
>sp|Q46871|YQJH_ECOLI NADPH-dependent ferric-chelate reductase OS=Escherichia coli (strain K12) OX=83333 GN=yqjH PE=1	0.14
>sp|A5A612|YMGJ_ECOLI Uncharacterized protein YmgJ OS=Escherichia coli (strain K12) OX=83333 GN=ymgJ PE=4	0.22
>sp|P00363|FRDA_ECOLI Fumarate reductase flavoprotein subunit OS=Escherichia coli (strain K12) OX=83333 GN=frdA PE=1	0.17
>sp|P02929|TONB_ECOLI Protein TonB OS=Escherichia coli (strain K12) OX=83333 GN=tonB PE=1	0.21
>sp|P04079|GUAA_ECOLI GMP synthase [glutamine-hydrolyzing] OS=Escherichia coli (strain K12) OX=83333 GN=guaA PE=1	0.14
>sp|P04949|FLIC_ECOLI Flagellin OS=Escherichia coli (strain K12) OX=83333 GN=fliC PE=1	0.16
>sp|P06961|CCA_ECOLI Multifunctional CCA protein OS=Escherichia coli (strain K12) OX=83333 GN=cca PE=1	0.26
>sp|P06993|MALT_ECOLI HTH-type transcriptional regulator MalT OS=Escherichia coli (strain K12) OX=83333 GN=malT PE=1	0.19
>sp|P08191|FIMH_ECOLI Type 1 fimbrin D-mannose specific adhesin OS=Escherichia coli (strain K12) OX=83333 GN=fimH PE=1	0.14
>sp|P08369|CRED_ECOLI Inner membrane protein CreD OS=Escherichia coli (strain K12) OX=83333 GN=creD PE=1	0.19
>sp|P09835|UHPB_ECOLI Signal transduction histidine-protein kinase/phosphatase UhpB OS=Escherichia coli (strain K12) OX=83333 GN=uhpB PE=1	0.16
>sp|P0A6C5|ARGA_ECOLI Amino-acid acetyltransferase OS=Escherichia coli (strain K12) OX=83333 GN=argA PE=1	0.14
>sp|P0A6G5|CITX_ECOLI Apo-citrate lyase phosphoribosyl-dephospho-CoA transferase OS=Escherichia coli (strain K12) OX=83333 GN=citX PE=1	0.2
>sp|P0A7A7|PLSB_ECOLI Glycerol-3-phosphate acyltransferase OS=Escherichia coli (strain K12) OX=83333 GN=plsB PE=1	0.17
>sp|P0A7D7|PUR7_ECOLI Phosphoribosylaminoimidazole-succinocarboxamide synthase OS=Escherichia coli (strain K12) OX=83333 GN=purC PE=1	0.12
>sp|P0A7S3|RS12_ECOLI Small ribosomal subunit protein uS12 OS=Escherichia coli (strain K12) OX=83333 GN=rpsL PE=1	0.31
>sp|P0A7U7|RS20_ECOLI Small ribosomal subunit protein bS20 OS=Escherichia coli (strain K12) OX=83333 GN=rpsT PE=1	0.28
>sp|P0A7V3|RS3_ECOLI Small ribosomal subunit protein uS3 OS=Escherichia coli (strain K12) OX=83333 GN=rpsC PE=1	0.28
>sp|P0A7V8|RS4_ECOLI Small ribosomal subunit protein uS4 OS=Escherichia coli (strain K12) OX=83333 GN=rpsD PE=1	0.31
>sp|P0A7Z4|RPOA_ECOLI DNA-directed RNA polymerase subunit alpha OS=Escherichia coli (strain K12) OX=83333 GN=rpoA PE=1	0.16
>sp|P0A832|SSRP_ECOLI SsrA-binding protein OS=Escherichia coli (strain K12) OX=83333 GN=smpB PE=1	0.22
>sp|P0A8G0|UVRC_ECOLI UvrABC system protein C OS=Escherichia coli (strain K12) OX=83333 GN=uvrC PE=1	0.28
>sp|P0A9J0|RNG_ECOLI Ribonuclease G OS=Escherichia coli (strain K12) OX=83333 GN=rng PE=1	0.2
>sp|P0A9M5|XGPT_ECOLI Xanthine-guanine phosphoribosyltransferase OS=Escherichia coli (strain K12) OX=83333 GN=gpt PE=1	0.11
>sp|P0A9N0|PTSO_ECOLI Phosphocarrier protein NPr OS=Escherichia coli (strain K12) OX=83333 GN=ptsO PE=1	0.17
>sp|P0A9P4|TRXB_ECOLI Thioredoxin reductase OS=Escherichia coli (strain K12) OX=83333 GN=trxB PE=1	0.49
>sp|P0AA37|RLUA_ECOLI Dual-specificity RNA pseudouridine synthase RluA OS=Escherichia coli (strain K12) OX=83333 GN=rluA PE=1	0.13
>sp|P0AAG5|MDLB_ECOLI Multidrug resistance-like ATP-binding protein MdlB OS=Escherichia coli (strain K12) OX=83333 GN=mdlB PE=1	0.16
>sp|P0AAL3|NAPG_ECOLI Ferredoxin-type protein NapG OS=Escherichia coli (strain K12) OX=83333 GN=napG PE=1	0.2
>sp|P0AAM7|HYBG_ECOLI Hydrogenase maturation factor HybG OS=Escherichia coli (strain K12) OX=83333 GN=hybG PE=1	0.27
>sp|P0AB71|ALF_ECOLI Fructose-bisphosphate aldolase class 2 OS=Escherichia coli (strain K12) OX=83333 GN=fbaA PE=1	0.14
>sp|P0ABA6|ATPG_ECOLI ATP synthase gamma chain OS=Escherichia coli (strain K12) OX=83333 GN=atpG PE=1	0.16
>sp|P0ABK2|CYDB_ECOLI Cytochrome bd-I ubiquinol oxidase subunit 2 OS=Escherichia coli (strain K12) OX=83333 GN=cydB PE=1	0.2
>sp|P0ABZ1|FLIG_ECOLI Flagellar motor switch protein FliG OS=Escherichia coli (strain K12) OX=83333 GN=fliG PE=1	0.15
>sp|P0AC92|GNSA_ECOLI Protein GnsA OS=Escherichia coli (strain K12) OX=83333 GN=gnsA PE=1	0.15
>sp|P0ACP7|PURR_ECOLI HTH-type transcriptional repressor PurR OS=Escherichia coli (strain K12) OX=83333 GN=purR PE=1	0.19
>sp|P0ACQ7|TDCA_ECOLI HTH-type transcriptional regulator TdcA OS=Escherichia coli (strain K12) OX=83333 GN=tdcA PE=3	0.19
>sp|P0ADG1|ILVM_ECOLI Acetolactate synthase isozyme 2 small subunit OS=Escherichia coli (strain K12) OX=83333 GN=ilvM PE=1	0.15
>sp|P0ADN0|VIAA_ECOLI Protein ViaA OS=Escherichia coli (strain K12) OX=83333 GN=viaA PE=1	0.27
>sp|P0ADQ7|YGAM_ECOLI Uncharacterized protein YgaM OS=Escherichia coli (strain K12) OX=83333 GN=ygaM PE=1	0.22
>sp|P0AE60|CEDA_ECOLI Cell division activator CedA OS=Escherichia coli (strain K12) OX=83333 GN=cedA PE=1	0.32
>sp|P0AE82|CPXA_ECOLI Sensor histidine kinase CpxA OS=Escherichia coli (strain K12) OX=83333 GN=cpxA PE=1	0.15
>sp|P0AEL8|FIMZ_ECOLI Fimbriae Z protein OS=Escherichia coli (strain K12) OX=83333 GN=fimZ PE=3	0.24
>sp|P0AFG0|NUSG_ECOLI Transcription termination/antitermination protein NusG OS=Escherichia coli (strain K12) OX=83333 GN=nusG PE=1	0.21
>sp|P0AFV4|MEPS_ECOLI Murein DD-endopeptidase MepS/Murein LD-carboxypeptidase OS=Escherichia coli (strain K12) OX=83333 GN=mepS PE=1	0.17
>sp|P0AG76|SBCD_ECOLI Nuclease SbcCD subunit D OS=Escherichia coli (strain K12) OX=83333 GN=sbcD PE=1	0.46
>sp|P0C960|EMTA_ECOLI Endo-type membrane-bound lytic murein transglycosylase A OS=Escherichia coli (strain K12) OX=83333 GN=emtA PE=1	0.23
>sp|P0CF81|INSF3_ECOLI Transposase InsF for insertion sequence IS3C OS=Escherichia coli (strain K12) OX=83333 GN=insF3 PE=3	0.2
>sp|P0CF91|INSL1_ECOLI Putative transposase InsL for insertion sequence element IS186A OS=Escherichia coli (strain K12) OX=83333 GN=insL1 PE=3	0.16
>sp|P0CF92|INSL2_ECOLI Putative transposase InsL for insertion sequence element IS186B OS=Escherichia coli (strain K12) OX=83333 GN=insL2 PE=3	0.18
>sp|P0DPM6|YACM_ECOLI Protein YacM OS=Escherichia coli (strain K12) OX=83333 GN=yacM PE=1	0.38
>sp|P0DPP7|YQID_ECOLI Protein YqiD OS=Escherichia coli (strain K12) OX=83333 GN=yqiD PE=1	0.23
>sp|P0DSG2|YQGG_ECOLI Protein YqgG OS=Escherichia coli (strain K12) OX=83333 GN=yqgG PE=1	0.31
>sp|P0DSH9|YKIE_ECOLI Protein YkiE OS=Escherichia coli (strain K12) OX=83333 GN=ykiE PE=1	0.27
>sp|P22729|LIVM_ECOLI High-affinity branched-chain amino acid transport system permease protein LivM OS=Escherichia coli (strain K12) OX=83333 GN=livM PE=3	0.15
>sp|P23331|KITH_ECOLI Thymidine kinase OS=Escherichia coli (strain K12) OX=83333 GN=tdk PE=3	0.21
>sp|P24197|YGID_ECOLI 4,5-DOPA dioxygenase extradiol OS=Escherichia coli (strain K12) OX=83333 GN=ygiD PE=1	0.12
>sp|P25666|HTRL_ECOLI Protein HtrL OS=Escherichia coli (strain K12) OX=83333 GN=htrL PE=2	0.15
>sp|P25960|LEP4_ECOLI Prepilin leader peptidase/N-methyltransferase OS=Escherichia coli (strain K12) OX=83333 GN=gspO PE=1	0.23
>sp|P27126|WAAS_ECOLI Lipopolysaccharide core biosynthesis protein WaaS OS=Escherichia coli (strain K12) OX=83333 GN=waaS PE=4	0.3
>sp|P31130|YDEI_ECOLI Uncharacterized protein YdeI OS=Escherichia coli (strain K12) OX=83333 GN=ydeI PE=3	0.2
>sp|P31828|PQQL_ECOLI Probable zinc protease PqqL OS=Escherichia coli (strain K12) OX=83333 GN=pqqL PE=1	0.15
>sp|P32153|FRVX_ECOLI Putative aminopeptidase FrvX OS=Escherichia coli (strain K12) OX=83333 GN=frvX PE=3	0.14
>sp|P32171|RHAB_ECOLI L-Rhamnulokinase OS=Escherichia coli (strain K12) OX=83333 GN=rhaB PE=1	0.15
>sp|P36659|CBPA_ECOLI Curved DNA-binding protein OS=Escherichia coli (strain K12) OX=83333 GN=cbpA PE=1	0.15
>sp|P36678|GSPM_ECOLI Putative type II secretion system protein M OS=Escherichia coli (strain K12) OX=83333 GN=gspM PE=2	0.15
>sp|P36683|ACNB_ECOLI Aconitate hydratase B OS=Escherichia coli (strain K12) OX=83333 GN=acnB PE=1	0.17
>sp|P37047|CDAR_ECOLI Carbohydrate diacid regulator OS=Escherichia coli (strain K12) OX=83333 GN=cdaR PE=1	0.24
>sp|P37180|HYBB_ECOLI Probable Ni/Fe-hydrogenase 2 b-type cytochrome subunit OS=Escherichia coli (strain K12) OX=83333 GN=hybB PE=1	0.33
>sp|P37635|YHIS_ECOLI Putative uncharacterized protein YhiS OS=Escherichia coli (strain K12) OX=83333 GN=yhiS PE=5	0.25
>sp|P38394|YDAE_ECOLI Uncharacterized protein YdaE OS=Escherichia coli (strain K12) OX=83333 GN=ydaE PE=4	0.21
>sp|P38506|XNI_ECOLI Flap endonuclease Xni OS=Escherichia coli (strain K12) OX=83333 GN=ygdG PE=1	0.16
>sp|P39385|YJIN_ECOLI Uncharacterized protein YjiN OS=Escherichia coli (strain K12) OX=83333 GN=yjiN PE=4	0.16
>sp|P45751|HOFO_ECOLI DNA utilization protein HofO OS=Escherichia coli (strain K12) OX=83333 GN=hofO PE=4	0.19
>sp|P46144|YEDJ_ECOLI Uncharacterized protein YedJ OS=Escherichia coli (strain K12) OX=83333 GN=yedJ PE=1	0.11
>sp|P50456|MLC_ECOLI DNA-binding transcriptional repressor Mlc OS=Escherichia coli (strain K12) OX=83333 GN=mlc PE=1	0.16
>sp|P52073|GLCE_ECOLI Glycolate oxidase subunit GlcE OS=Escherichia coli (strain K12) OX=83333 GN=glcE PE=1	0.18
>sp|P52106|CSGD_ECOLI CsgBAC operon transcriptional regulatory protein OS=Escherichia coli (strain K12) OX=83333 GN=csgD PE=1	0.21
>sp|P60869|YBJL_ECOLI Putative transport protein YbjL OS=Escherichia coli (strain K12) OX=83333 GN=ybjL PE=3	0.18
>sp|P62620|ISPG_ECOLI 4-hydroxy-3-methylbut-2-en-1-yl diphosphate synthase (flavodoxin) OS=Escherichia coli (strain K12) OX=83333 GN=ispG PE=1	0.13
>sp|P63235|GADC_ECOLI Glutamate/gamma-aminobutyrate antiporter OS=Escherichia coli (strain K12) OX=83333 GN=gadC PE=1	0.19
>sp|P69228|BAER_ECOLI Transcriptional regulatory protein BaeR OS=Escherichia coli (strain K12) OX=83333 GN=baeR PE=1	0.18
>sp|P69411|RCSF_ECOLI Outer membrane lipoprotein RcsF OS=Escherichia coli (strain K12) OX=83333 GN=rcsF PE=1	0.16
>sp|P69826|PTMCB_ECOLI PTS system mannitol-specific cryptic EIICB component OS=Escherichia coli (strain K12) OX=83333 GN=cmtA PE=3	0.16
>sp|P75672|YAFS_ECOLI Uncharacterized protein YafS OS=Escherichia coli (strain K12) OX=83333 GN=yafS PE=4	0.12
>sp|P75711|YBBV_ECOLI Uncharacterized protein YbbV OS=Escherichia coli (strain K12) OX=83333 GN=ybbV PE=4	0.21
>sp|P75736|YBFF_ECOLI Esterase YbfF OS=Escherichia coli (strain K12) OX=83333 GN=ybfF PE=1	0.15
>sp|P75780|FIU_ECOLI Catecholate siderophore receptor Fiu OS=Escherichia coli (strain K12) OX=83333 GN=fiu PE=1	0.15
>sp|P76037|PUUP_ECOLI Putrescine importer PuuP OS=Escherichia coli (strain K12) OX=83333 GN=puuP PE=1	0.19
>sp|P76112|MNAT_ECOLI L-amino acid N-acyltransferase MnaT OS=Escherichia coli (strain K12) OX=83333 GN=mnaT PE=1	0.11
>sp|P76134|YDEM_ECOLI Anaerobic sulfatase-maturating enzyme homolog YdeM OS=Escherichia coli (strain K12) OX=83333 GN=ydeM PE=3	0.13
>sp|P76186|YDHK_ECOLI Uncharacterized transporter YdhK OS=Escherichia coli (strain K12) OX=83333 GN=ydhK PE=3	0.17
>sp|P76196|YDIL_ECOLI Uncharacterized protein YdiL OS=Escherichia coli (strain K12) OX=83333 GN=ydiL PE=4	0.14
>sp|P76226|YNJF_ECOLI Inner membrane protein YnjF OS=Escherichia coli (strain K12) OX=83333 GN=ynjF PE=1	0.17
>sp|P76235|YEAH_ECOLI UPF0229 protein YeaH OS=Escherichia coli (strain K12) OX=83333 GN=yeaH PE=3	0.18
>sp|P76397|MDTA_ECOLI Multidrug resistance protein MdtA OS=Escherichia coli (strain K12) OX=83333 GN=mdtA PE=2	0.21
>sp|P76421|YEGX_ECOLI Uncharacterized protein YegX OS=Escherichia coli (strain K12) OX=83333 GN=yegX PE=3	0.13
>sp|P77161|GLXR_ECOLI 2-hydroxy-3-oxopropionate reductase OS=Escherichia coli (strain K12) OX=83333 GN=glxR PE=2	0.45
>sp|P77174|YBDM_ECOLI Uncharacterized protein YbdM OS=Escherichia coli (strain K12) OX=83333 GN=ybdM PE=1	0.31
>sp|P77699|TFAD_ECOLI Protein TfaD OS=Escherichia coli (strain K12) OX=83333 GN=tfaD PE=3	0.14
>sp|Q47147|YAFJ_ECOLI Putative glutamine amidotransferase YafJ OS=Escherichia coli (strain K12) OX=83333 GN=yafJ PE=1	0.16
>sp|A0A385XJK5|YPAB_ECOLI Protein YpaB OS=Escherichia coli (strain K12) OX=83333 GN=ypaB PE=4	0.25
>sp|P00350|6PGD_ECOLI 6-phosphogluconate dehydrogenase, decarboxylating OS=Escherichia coli (strain K12) OX=83333 GN=gnd PE=1	0.13
>sp|P00909|TRPC_ECOLI Tryptophan biosynthesis protein TrpCF OS=Escherichia coli (strain K12) OX=83333 GN=trpC PE=1	0.19
>sp|P05825|FEPA_ECOLI Ferrienterobactin receptor OS=Escherichia coli (strain K12) OX=83333 GN=fepA PE=1	0.15
>sp|P06972|FHUB_ECOLI Iron(3+)-hydroxamate import system permease protein FhuB OS=Escherichia coli (strain K12) OX=83333 GN=fhuB PE=1	0.18
>sp|P07003|POXB_ECOLI Pyruvate dehydrogenase [ubiquinone] OS=Escherichia coli (strain K12) OX=83333 GN=poxB PE=1	0.14
>sp|P08400|PHOR_ECOLI Phosphate regulon sensor protein PhoR OS=Escherichia coli (strain K12) OX=83333 GN=phoR PE=1	0.2
>sp|P09557|DICB_ECOLI Division inhibition protein DicB OS=Escherichia coli (strain K12) OX=83333 GN=dicB PE=4	0.16
>sp|P09833|MODC_ECOLI Molybdenum import ATP-binding protein ModC OS=Escherichia coli (strain K12) OX=83333 GN=modC PE=3	0.13
>sp|P0A6D5|YDIB_ECOLI Quinate/shikimate dehydrogenase OS=Escherichia coli (strain K12) OX=83333 GN=ydiB PE=1	0.12
>sp|P0A6E6|ATPE_ECOLI ATP synthase epsilon chain OS=Escherichia coli (strain K12) OX=83333 GN=atpC PE=1	0.18
>sp|P0A855|TOLB_ECOLI Tol-Pal system protein TolB OS=Escherichia coli (strain K12) OX=83333 GN=tolB PE=1	0.2
>sp|P0A890|TUSA_ECOLI Sulfur carrier protein TusA OS=Escherichia coli (strain K12) OX=83333 GN=tusA PE=1	0.16
>sp|P0A8Q6|CLPS_ECOLI ATP-dependent Clp protease adapter protein ClpS OS=Escherichia coli (strain K12) OX=83333 GN=clpS PE=1	0.23
>sp|P0A8X0|YJGA_ECOLI UPF0307 protein YjgA OS=Escherichia coli (strain K12) OX=83333 GN=yjgA PE=1	0.18
>sp|P0A8Y3|YIHX_ECOLI Alpha-D-glucose 1-phosphate phosphatase YihX OS=Escherichia coli (strain K12) OX=83333 GN=yihX PE=1	0.17
>sp|P0A924|PGPB_ECOLI Phosphatidylglycerophosphatase B OS=Escherichia coli (strain K12) OX=83333 GN=pgpB PE=1	0.15
>sp|P0A972|CSPE_ECOLI Cold shock-like protein CspE OS=Escherichia coli (strain K12) OX=83333 GN=cspE PE=1	0.18
>sp|P0A9E2|SOXS_ECOLI Regulatory protein SoxS OS=Escherichia coli (strain K12) OX=83333 GN=soxS PE=1	0.43
>sp|P0A9X9|CSPA_ECOLI Cold shock protein CspA OS=Escherichia coli (strain K12) OX=83333 GN=cspA PE=1	0.2
>sp|P0AAG0|DPPD_ECOLI Dipeptide transport ATP-binding protein DppD OS=Escherichia coli (strain K12) OX=83333 GN=dppD PE=1	0.14
>sp|P0AAI9|FABD_ECOLI Malonyl CoA-acyl carrier protein transacylase OS=Escherichia coli (strain K12) OX=83333 GN=fabD PE=1	0.19
>sp|P0AAL6|YDHY_ECOLI Uncharacterized ferredoxin-like protein YdhY OS=Escherichia coli (strain K12) OX=83333 GN=ydhY PE=2	0.15
>sp|P0AAV4|PXPB_ECOLI 5-oxoprolinase subunit B OS=Escherichia coli (strain K12) OX=83333 GN=pxpB PE=1	0.15
>sp|P0ABF8|PGSA_ECOLI CDP-diacylglycerol--glycerol-3-phosphate 3-phosphatidyltransferase OS=Escherichia coli (strain K12) OX=83333 GN=pgsA PE=1	0.17
>sp|P0ABJ6|CYOD_ECOLI Cytochrome bo(3) ubiquinol oxidase subunit 4 OS=Escherichia coli (strain K12) OX=83333 GN=cyoD PE=1	0.13
>sp|P0ABU2|YCHF_ECOLI Ribosome-binding ATPase YchF OS=Escherichia coli (strain K12) OX=83333 GN=ychF PE=1	0.12
>sp|P0AC00|FRLB_ECOLI Fructoselysine 6-phosphate deglycase OS=Escherichia coli (strain K12) OX=83333 GN=frlB PE=1	0.12
>sp|P0AC41|SDHA_ECOLI Succinate dehydrogenase flavoprotein subunit OS=Escherichia coli (strain K12) OX=83333 GN=sdhA PE=1	0.26
>sp|P0ACH5|MARA_ECOLI Multiple antibiotic resistance protein MarA OS=Escherichia coli (strain K12) OX=83333 GN=marA PE=1	0.22
>sp|P0ADK0|YIAF_ECOLI Uncharacterized protein YiaF OS=Escherichia coli (strain K12) OX=83333 GN=yiaF PE=4	0.11
>sp|P0AFP9|YBHR_ECOLI Probable multidrug ABC transporter permease YbhR OS=Escherichia coli (strain K12) OX=83333 GN=ybhR PE=1	0.16
>sp|P0AG40|RIBF_ECOLI Bifunctional riboflavin kinase/FMN adenylyltransferase OS=Escherichia coli (strain K12) OX=83333 GN=ribF PE=1	0.16
>sp|P0C0T5|MEPA_ECOLI Penicillin-insensitive murein endopeptidase OS=Escherichia coli (strain K12) OX=83333 GN=mepA PE=1	0.21
>sp|P0C8K0|KBAZ_ECOLI D-tagatose-1,6-bisphosphate aldolase subunit KbaZ OS=Escherichia coli (strain K12) OX=83333 GN=kbaZ PE=1	0.14
>sp|P0CE53|INSH6_ECOLI Transposase InsH for insertion sequence element IS5H OS=Escherichia coli (strain K12) OX=83333 GN=insH6 PE=3	0.21
>sp|P0DPN4|YLDA_ECOLI Protein YldA OS=Escherichia coli (strain K12) OX=83333 GN=yldA PE=1	0.45
>sp|P0DPP8|YSDD_ECOLI Protein YsdD OS=Escherichia coli (strain K12) OX=83333 GN=ysdD PE=1	0.29
>sp|P12998|BIOF_ECOLI 8-amino-7-oxononanoate synthase OS=Escherichia coli (strain K12) OX=83333 GN=bioF PE=1	0.16
>sp|P15038|HELD_ECOLI DNA helicase IV OS=Escherichia coli (strain K12) OX=83333 GN=helD PE=1	0.14
>sp|P16689|PHNM_ECOLI Alpha-D-ribose 1-methylphosphonate 5-triphosphate diphosphatase OS=Escherichia coli (strain K12) OX=83333 GN=phnM PE=1	0.17
>sp|P24255|RP54_ECOLI RNA polymerase sigma-54 factor OS=Escherichia coli (strain K12) OX=83333 GN=rpoN PE=1	0.16
>sp|P24555|PTRB_ECOLI Protease 2 OS=Escherichia coli (strain K12) OX=83333 GN=ptrB PE=1	0.15
>sp|P25718|AMY1_ECOLI Periplasmic alpha-amylase OS=Escherichia coli (strain K12) OX=83333 GN=malS PE=1	0.27
>sp|P25743|YCHE_ECOLI UPF0056 membrane protein YhcE OS=Escherichia coli (strain K12) OX=83333 GN=ychE PE=3	0.14
>sp|P25745|MNMA_ECOLI tRNA-specific 2-thiouridylase MnmA OS=Escherichia coli (strain K12) OX=83333 GN=mnmA PE=1	0.13
>sp|P27254|ARGK_ECOLI GTPase ArgK OS=Escherichia coli (strain K12) OX=83333 GN=argK PE=1	0.3
>sp|P30958|MFD_ECOLI Transcription-repair-coupling factor OS=Escherichia coli (strain K12) OX=83333 GN=mfd PE=1	0.18
>sp|P31825|TRMN6_ECOLI tRNA1(Val) (adenine(37)-N6)-methyltransferase OS=Escherichia coli (strain K12) OX=83333 GN=yfiC PE=1	0.15
>sp|P32106|YIBG_ECOLI Uncharacterized protein YibG OS=Escherichia coli (strain K12) OX=83333 GN=yibG PE=3	0.17
>sp|P33021|NUPX_ECOLI Putative nucleoside permease NupX OS=Escherichia coli (strain K12) OX=83333 GN=nupX PE=1	0.13
>sp|P33218|YEBE_ECOLI Inner membrane protein YebE OS=Escherichia coli (strain K12) OX=83333 GN=yebE PE=1	0.2
>sp|P33924|YEJO_ECOLI Putative uncharacterized outer membrane protein YejO OS=Escherichia coli (strain K12) OX=83333 GN=yejO PE=5	0.19
>sp|P37643|YHJE_ECOLI Inner membrane metabolite transport protein YhjE OS=Escherichia coli (strain K12) OX=83333 GN=yhjE PE=1	0.21
>sp|P39196|LPLT_ECOLI Lysophospholipid transporter LplT OS=Escherichia coli (strain K12) OX=83333 GN=lplT PE=1	0.13
>sp|P39199|PRMB_ECOLI Ribosomal protein uL3 glutamine methyltransferase OS=Escherichia coli (strain K12) OX=83333 GN=prmB PE=1	0.14
>sp|P39370|NANS_ECOLI Probable 9-O-acetyl-N-acetylneuraminic acid deacetylase OS=Escherichia coli (strain K12) OX=83333 GN=nanS PE=2	0.16
>sp|P39390|YJIS_ECOLI Uncharacterized protein YjiS OS=Escherichia coli (strain K12) OX=83333 GN=yjiS PE=4	0.19
>sp|P39405|FHUF_ECOLI Ferric siderophore reductase OS=Escherichia coli (strain K12) OX=83333 GN=fhuF PE=1	0.2
>sp|P45395|KDSD_ECOLI Arabinose 5-phosphate isomerase KdsD OS=Escherichia coli (strain K12) OX=83333 GN=kdsD PE=1	0.14
>sp|P45423|YHCG_ECOLI Putative nuclease YhcG OS=Escherichia coli (strain K12) OX=83333 GN=yhcG PE=1	0.17
>sp|P45470|YHBO_ECOLI Protein/nucleic acid deglycase 2 OS=Escherichia coli (strain K12) OX=83333 GN=yhbO PE=1	0.11
>sp|P45578|LUXS_ECOLI S-ribosylhomocysteine lyase OS=Escherichia coli (strain K12) OX=83333 GN=luxS PE=1	0.13
>sp|P46853|YHHX_ECOLI Uncharacterized oxidoreductase YhhX OS=Escherichia coli (strain K12) OX=83333 GN=yhhX PE=1	0.13
>sp|P52044|YGFI_ECOLI Uncharacterized HTH-type transcriptional regulator YgfI OS=Escherichia coli (strain K12) OX=83333 GN=ygfI PE=3	0.17
>sp|P52643|LDHD_ECOLI D-lactate dehydrogenase OS=Escherichia coli (strain K12) OX=83333 GN=ldhA PE=1	0.16
>sp|P52697|6PGL_ECOLI 6-phosphogluconolactonase OS=Escherichia coli (strain K12) OX=83333 GN=pgl PE=1	0.15
>sp|P55798|PRP1_ECOLI Serine/threonine-protein phosphatase 1 OS=Escherichia coli (strain K12) OX=83333 GN=pphA PE=1	0.31
>sp|P60061|ADIC_ECOLI Arginine/agmatine antiporter OS=Escherichia coli (strain K12) OX=83333 GN=adiC PE=1	0.16
>sp|P63201|GADW_ECOLI HTH-type transcriptional regulator GadW OS=Escherichia coli (strain K12) OX=83333 GN=gadW PE=1	0.19
>sp|P63883|AMIC_ECOLI N-acetylmuramoyl-L-alanine amidase AmiC OS=Escherichia coli (strain K12) OX=83333 GN=amiC PE=1	0.19
>sp|P64588|YQJI_ECOLI Transcriptional regulator YqjI OS=Escherichia coli (strain K12) OX=83333 GN=yqjI PE=1	0.16
>sp|P69434|PGAA_ECOLI Poly-beta-1,6-N-acetyl-D-glucosamine export protein OS=Escherichia coli (strain K12) OX=83333 GN=pgaA PE=1	0.15
>sp|P69795|PTQB_ECOLI PTS system N,N'-diacetylchitobiose-specific EIIB component OS=Escherichia coli (strain K12) OX=83333 GN=chbB PE=1	0.13
>sp|P69820|ULAC_ECOLI Ascorbate-specific PTS system EIIA component OS=Escherichia coli (strain K12) OX=83333 GN=ulaC PE=1	0.11
>sp|P69922|FUCI_ECOLI L-fucose isomerase OS=Escherichia coli (strain K12) OX=83333 GN=fucI PE=1	0.14
>sp|P75697|YAIX_ECOLI Putative uncharacterized acetyltransferase YaiX OS=Escherichia coli (strain K12) OX=83333 GN=yaiX PE=5	0.14
>sp|P75818|YBJP_ECOLI Uncharacterized lipoprotein YbjP OS=Escherichia coli (strain K12) OX=83333 GN=ybjP PE=1	0.14
>sp|P75835|YCAM_ECOLI Inner membrane transporter YcaM OS=Escherichia coli (strain K12) OX=83333 GN=ycaM PE=1	0.14
>sp|P75937|FLGE_ECOLI Flagellar hook protein FlgE OS=Escherichia coli (strain K12) OX=83333 GN=flgE PE=3	0.16
>sp|P76008|LDCA_ECOLI Murein tetrapeptide carboxypeptidase OS=Escherichia coli (strain K12) OX=83333 GN=ldcA PE=1	0.12
>sp|P76077|PAAA_ECOLI 1,2-phenylacetyl-CoA epoxidase, subunit A OS=Escherichia coli (strain K12) OX=83333 GN=paaA PE=1	0.17
>sp|P76093|YNBD_ECOLI Uncharacterized protein YnbD OS=Escherichia coli (strain K12) OX=83333 GN=ynbD PE=1	0.21
>sp|P76118|YNCH_ECOLI Uncharacterized protein YncH OS=Escherichia coli (strain K12) OX=83333 GN=yncH PE=4	0.24
>sp|P76129|DOSP_ECOLI Oxygen sensor protein DosP OS=Escherichia coli (strain K12) OX=83333 GN=dosP PE=1	0.21
>sp|P76137|YDET_ECOLI Fimbrial usher domain-containing protein YdeT OS=Escherichia coli (strain K12) OX=83333 GN=ydeT PE=4	0.16
>sp|P76242|NIMT_ECOLI 2-nitroimidazole transporter OS=Escherichia coli (strain K12) OX=83333 GN=nimT PE=1	0.15
>sp|P76318|YEDK_ECOLI Abasic site processing protein YedK OS=Escherichia coli (strain K12) OX=83333 GN=yedK PE=1	0.18
>sp|P76471|YFAZ_ECOLI Outer membrane protein YfaZ OS=Escherichia coli (strain K12) OX=83333 GN=yfaZ PE=3	0.11
>sp|P76482|YFBL_ECOLI Uncharacterized protein YfbL OS=Escherichia coli (strain K12) OX=83333 GN=yfbL PE=4	0.31
>sp|P77162|YKFB_ECOLI Uncharacterized protein YkfB OS=Escherichia coli (strain K12) OX=83333 GN=ykfB PE=3	0.21
>sp|P77169|YAGJ_ECOLI Protein YagJ OS=Escherichia coli (strain K12) OX=83333 GN=yagJ PE=4	0.14
>sp|P77212|RCLA_ECOLI Probable pyridine nucleotide-disulfide oxidoreductase RclA OS=Escherichia coli (strain K12) OX=83333 GN=rclA PE=1	0.26
>sp|P77445|EUTE_ECOLI Acetaldehyde dehydrogenase (acetylating) EutE OS=Escherichia coli (strain K12) OX=83333 GN=eutE PE=3	0.14
>sp|P77552|YDHQ_ECOLI Protein YdhQ OS=Escherichia coli (strain K12) OX=83333 GN=ydhQ PE=4	0.14
>sp|P77609|FLXA_ECOLI Protein FlxA OS=Escherichia coli (strain K12) OX=83333 GN=flxA PE=1	0.16
>sp|Q2EEQ2|RL362_ECOLI Large ribosomal subunit protein bL36B OS=Escherichia coli (strain K12) OX=83333 GN=ykgO PE=1	0.31
>sp|Q46790|PBL_ECOLI Putative peptidoglycan-binding-like protein OS=Escherichia coli (strain K12) OX=83333 GN=pbl PE=5	0.27
>sp|Q46906|YGCP_ECOLI Uncharacterized protein YgcP OS=Escherichia coli (strain K12) OX=83333 GN=ygcP PE=1	0.14
>sp|Q47140|HCAF_ECOLI 3-phenylpropionate/cinnamic acid dioxygenase subunit beta OS=Escherichia coli (strain K12) OX=83333 GN=hcaF PE=1	0.18
>sp|P00963|ASNA_ECOLI Aspartate--ammonia ligase OS=Escherichia coli (strain K12) OX=83333 GN=asnA PE=1	0.12
>sp|P03004|DNAA_ECOLI Chromosomal replication initiator protein DnaA OS=Escherichia coli (strain K12) OX=83333 GN=dnaA PE=1	0.19
>sp|P06282|CDH_ECOLI CDP-diacylglycerol pyrophosphatase OS=Escherichia coli (strain K12) OX=83333 GN=cdh PE=3	0.12
>sp|P06610|BTUE_ECOLI Thioredoxin/glutathione peroxidase BtuE OS=Escherichia coli (strain K12) OX=83333 GN=btuE PE=1	0.1
>sp|P07024|USHA_ECOLI Protein UshA OS=Escherichia coli (strain K12) OX=83333 GN=ushA PE=1	0.14
>sp|P07604|TYRR_ECOLI HTH-type transcriptional regulatory protein TyrR OS=Escherichia coli (strain K12) OX=83333 GN=tyrR PE=1	0.16
>sp|P0A6E9|BIOD2_ECOLI ATP-dependent dethiobiotin synthetase BioD 2 OS=Escherichia coli (strain K12) OX=83333 GN=bioD2 PE=3	0.14
>sp|P0A6F3|GLPK_ECOLI Glycerol kinase OS=Escherichia coli (strain K12) OX=83333 GN=glpK PE=1	0.14
>sp|P0A6H5|HSLU_ECOLI ATP-dependent protease ATPase subunit HslU OS=Escherichia coli (strain K12) OX=83333 GN=hslU PE=1	0.23
>sp|P0A6L4|NANA_ECOLI N-acetylneuraminate lyase OS=Escherichia coli (strain K12) OX=83333 GN=nanA PE=1	0.12
>sp|P0A7J3|RL10_ECOLI Large ribosomal subunit protein uL10 OS=Escherichia coli (strain K12) OX=83333 GN=rplJ PE=1	0.22
>sp|P0A8D6|YMDB_ECOLI O-acetyl-ADP-ribose deacetylase OS=Escherichia coli (strain K12) OX=83333 GN=ymdB PE=1	0.28
>sp|P0AAT6|IOJAP_ECOLI Ribosomal silencing factor RsfS OS=Escherichia coli (strain K12) OX=83333 GN=rsfS PE=1	0.29
>sp|P0AB96|ARSC_ECOLI Arsenate reductase OS=Escherichia coli (strain K12) OX=83333 GN=arsC PE=2	0.13
>sp|P0ABA0|ATPF_ECOLI ATP synthase subunit b OS=Escherichia coli (strain K12) OX=83333 GN=atpF PE=1	0.15
>sp|P0ABA4|ATPD_ECOLI ATP synthase subunit delta OS=Escherichia coli (strain K12) OX=83333 GN=atpH PE=1	0.23
>sp|P0ABD5|ACCA_ECOLI Acetyl-coenzyme A carboxylase carboxyl transferase subunit alpha OS=Escherichia coli (strain K12) OX=83333 GN=accA PE=1	0.39
>sp|P0ACA3|SSPA_ECOLI Stringent starvation protein A OS=Escherichia coli (strain K12) OX=83333 GN=sspA PE=1	0.15
>sp|P0ACB0|DNAB_ECOLI Replicative DNA helicase OS=Escherichia coli (strain K12) OX=83333 GN=dnaB PE=1	0.15
>sp|P0ACE0|MBHM_ECOLI Hydrogenase-2 large chain OS=Escherichia coli (strain K12) OX=83333 GN=hybC PE=1	0.17
>sp|P0ACE3|HHA_ECOLI Hemolysin expression-modulating protein Hha OS=Escherichia coli (strain K12) OX=83333 GN=hha PE=1	0.32
>sp|P0ACY9|YEBG_ECOLI Uncharacterized protein YebG OS=Escherichia coli (strain K12) OX=83333 GN=yebG PE=4	0.16
>sp|P0AD03|YEBS_ECOLI Intermembrane transport protein YebS OS=Escherichia coli (strain K12) OX=83333 GN=yebS PE=1	0.14
>sp|P0AD37|YFEC_ECOLI Uncharacterized protein YfeC OS=Escherichia coli (strain K12) OX=83333 GN=yfeC PE=4	0.24
>sp|P0ADL6|YIDG_ECOLI Inner membrane protein YidG OS=Escherichia coli (strain K12) OX=83333 GN=yidG PE=1	0.21
>sp|P0ADP9|YIHD_ECOLI Protein YihD OS=Escherichia coli (strain K12) OX=83333 GN=yihD PE=1	0.23
>sp|P0ADT2|YGIB_ECOLI UPF0441 protein YgiB OS=Escherichia coli (strain K12) OX=83333 GN=ygiB PE=3	0.18
>sp|P0AE42|YQAE_ECOLI UPF0057 membrane protein YqaE OS=Escherichia coli (strain K12) OX=83333 GN=yqaE PE=3	0.31
>sp|P0AED9|DCM_ECOLI DNA-cytosine methyltransferase OS=Escherichia coli (strain K12) OX=83333 GN=dcm PE=1	0.35
>sp|P0AEK4|FABI_ECOLI Enoyl-[acyl-carrier-protein] reductase [NADH] FabI OS=Escherichia coli (strain K12) OX=83333 GN=fabI PE=1	0.2
>sp|P0AEL6|FEPB_ECOLI Ferric enterobactin-binding periplasmic protein FepB OS=Escherichia coli (strain K12) OX=83333 GN=fepB PE=1	0.14
>sp|P0AF40|YIJD_ECOLI Inner membrane protein YijD OS=Escherichia coli (strain K12) OX=83333 GN=yijD PE=1	0.11
>sp|P0AFK4|POTB_ECOLI Spermidine/putrescine transport system permease protein PotB OS=Escherichia coli (strain K12) OX=83333 GN=potB PE=1	0.16
>sp|P0C0L2|OSMC_ECOLI Peroxiredoxin OsmC OS=Escherichia coli (strain K12) OX=83333 GN=osmC PE=1	0.15
>sp|P0DPC7|RSED_ECOLI rpoE leader peptide OS=Escherichia coli (strain K12) OX=83333 GN=rseD PE=4	0.2
>sp|P0DPO3|YNAL_ECOLI Protein YnaL OS=Escherichia coli (strain K12) OX=83333 GN=ynaL PE=1	0.22
>sp|P0DQD7|GNDA_ECOLI Protein GndA OS=Escherichia coli (strain K12) OX=83333 GN=gndA PE=1	0.13
>sp|P0DSF6|YECV_ECOLI Protein YecV OS=Escherichia coli (strain K12) OX=83333 GN=yecV PE=1	0.36
>sp|P12995|BIOA_ECOLI Adenosylmethionine-8-amino-7-oxononanoate aminotransferase OS=Escherichia coli (strain K12) OX=83333 GN=bioA PE=1	0.16
>sp|P21645|LPXD_ECOLI UDP-3-O-(3-hydroxymyristoyl)glucosamine N-acyltransferase OS=Escherichia coli (strain K12) OX=83333 GN=lpxD PE=1	0.2
>sp|P22523|MUKB_ECOLI Chromosome partition protein MukB OS=Escherichia coli (strain K12) OX=83333 GN=mukB PE=1	0.21
>sp|P22634|MURI_ECOLI Glutamate racemase OS=Escherichia coli (strain K12) OX=83333 GN=murI PE=1	0.21
>sp|P27303|EMRA_ECOLI Multidrug export protein EmrA OS=Escherichia coli (strain K12) OX=83333 GN=emrA PE=1	0.35
>sp|P28631|HOLB_ECOLI DNA polymerase III subunit delta' OS=Escherichia coli (strain K12) OX=83333 GN=holB PE=1	0.16
>sp|P30748|MOAD_ECOLI Molybdopterin synthase sulfur carrier subunit OS=Escherichia coli (strain K12) OX=83333 GN=moaD PE=1	0.17
>sp|P30844|BASS_ECOLI Sensor protein BasS OS=Escherichia coli (strain K12) OX=83333 GN=basS PE=1	0.14
>sp|P31061|NOHA_ECOLI Prophage DNA-packing protein NohA OS=Escherichia coli (strain K12) OX=83333 GN=nohA PE=2	0.18
>sp|P31452|PTXC_ECOLI Phosphotransferase IIC component GlvC OS=Escherichia coli (strain K12) OX=83333 GN=glvC PE=1	0.12
>sp|P31475|YIEP_ECOLI Uncharacterized HTH-type transcriptional regulator YieP OS=Escherichia coli (strain K12) OX=83333 GN=yieP PE=4	0.2
>sp|P31678|OTSB_ECOLI Trehalose-6-phosphate phosphatase OS=Escherichia coli (strain K12) OX=83333 GN=otsB PE=1	0.15
>sp|P32144|CSQR_ECOLI HTH-type transcriptional repressor CsqR OS=Escherichia coli (strain K12) OX=83333 GN=csqR PE=1	0.27
>sp|P32688|YJBG_ECOLI Uncharacterized protein YjbG OS=Escherichia coli (strain K12) OX=83333 GN=yjbG PE=3	0.17
>sp|P32721|ALSA_ECOLI D-allose import ATP-binding protein AlsA OS=Escherichia coli (strain K12) OX=83333 GN=alsA PE=3	0.15
>sp|P33026|SETB_ECOLI Sugar efflux transporter B OS=Escherichia coli (strain K12) OX=83333 GN=setB PE=1	0.14
>sp|P33366|YOHD_ECOLI Inner membrane protein YohD OS=Escherichia coli (strain K12) OX=83333 GN=yohD PE=1	0.21
>sp|P33554|PPDA_ECOLI Prepilin peptidase-dependent protein A OS=Escherichia coli (strain K12) OX=83333 GN=ppdA PE=3	0.22
>sp|P33596|RECX_ECOLI Regulatory protein RecX OS=Escherichia coli (strain K12) OX=83333 GN=recX PE=1	0.21
>sp|P36682|YACH_ECOLI Uncharacterized protein YacH OS=Escherichia coli (strain K12) OX=83333 GN=yacH PE=4	0.18
>sp|P37003|YBFG_ECOLI Putative uncharacterized protein YbfG OS=Escherichia coli (strain K12) OX=83333 GN=ybfG PE=5	0.19
>sp|P37008|YAGB_ECOLI Orphan antitoxin YagB OS=Escherichia coli (strain K12) OX=83333 GN=yagB PE=3	0.3
>sp|P37057|OGRK_ECOLI Prophage late control protein OgrK OS=Escherichia coli (strain K12) OX=83333 GN=ogrK PE=4	0.18
>sp|P37188|PTKB_ECOLI PTS system galactitol-specific EIIB component OS=Escherichia coli (strain K12) OX=83333 GN=gatB PE=1	0.21
>sp|P37749|WBBI_ECOLI Beta-1,6-galactofuranosyltransferase WbbI OS=Escherichia coli (strain K12) OX=83333 GN=wbbI PE=1	0.17
>sp|P37773|MPL_ECOLI UDP-N-acetylmuramate--L-alanyl-gamma-D-glutamyl-meso-2,6-diaminoheptandioate ligase OS=Escherichia coli (strain K12) OX=83333 GN=mpl PE=1	0.15
>sp|P38489|NFSB_ECOLI Oxygen-insensitive NAD(P)H nitroreductase OS=Escherichia coli (strain K12) OX=83333 GN=nfsB PE=1	0.11
>sp|P39376|YJIE_ECOLI HTH-type transcriptional regulator YjiE OS=Escherichia coli (strain K12) OX=83333 GN=yjiE PE=1	0.15
>sp|P43533|FLGN_ECOLI Flagella synthesis protein FlgN OS=Escherichia coli (strain K12) OX=83333 GN=flgN PE=1	0.27
>sp|P45552|YHFZ_ECOLI Uncharacterized protein YhfZ OS=Escherichia coli (strain K12) OX=83333 GN=yhfZ PE=4	0.16
>sp|P45955|CPOB_ECOLI Cell division coordinator CpoB OS=Escherichia coli (strain K12) OX=83333 GN=cpoB PE=1	0.19
>sp|P46130|YBHC_ECOLI Putative acyl-CoA thioester hydrolase YbhC OS=Escherichia coli (strain K12) OX=83333 GN=ybhC PE=1	0.18
>sp|P52086|COBC_ECOLI Adenosylcobalamin/alpha-ribazole phosphatase OS=Escherichia coli (strain K12) OX=83333 GN=cobC PE=1	0.19
>sp|P58095|YPJI_ECOLI Putative UPF0401 protein YpjI OS=Escherichia coli (strain K12) OX=83333 GN=ypjI PE=5	0.28
>sp|P60757|HIS1_ECOLI ATP phosphoribosyltransferase OS=Escherichia coli (strain K12) OX=83333 GN=hisG PE=1	0.13
>sp|P61889|MDH_ECOLI Malate dehydrogenase OS=Escherichia coli (strain K12) OX=83333 GN=mdh PE=1	0.24
>sp|P63020|NFUA_ECOLI Fe/S biogenesis protein NfuA OS=Escherichia coli (strain K12) OX=83333 GN=nfuA PE=1	0.14
>sp|P64508|YOBF_ECOLI Protein YobF OS=Escherichia coli (strain K12) OX=83333 GN=yobF PE=1	0.21
>sp|P64545|YFGG_ECOLI Protein YfgG OS=Escherichia coli (strain K12) OX=83333 GN=yfgG PE=1	0.27
>sp|P64564|YGGT_ECOLI Uncharacterized protein YggT OS=Escherichia coli (strain K12) OX=83333 GN=yggT PE=3	0.17
>sp|P66817|DIAA_ECOLI DnaA initiator-associating protein DiaA OS=Escherichia coli (strain K12) OX=83333 GN=diaA PE=1	0.12
>sp|P67660|YHAJ_ECOLI Probable HTH-type transcriptional regulator YhaJ OS=Escherichia coli (strain K12) OX=83333 GN=yhaJ PE=3	0.18
>sp|P69789|PTXB_ECOLI Phosphotransferase enzyme IIB component GlvB OS=Escherichia coli (strain K12) OX=83333 GN=glvB PE=3	0.16
>sp|P69829|PTSN_ECOLI Nitrogen regulatory protein OS=Escherichia coli (strain K12) OX=83333 GN=ptsN PE=1	0.44
>sp|P75810|YBJJ_ECOLI Inner membrane protein YbjJ OS=Escherichia coli (strain K12) OX=83333 GN=ybjJ PE=1	0.13
>sp|P76052|ABGB_ECOLI p-aminobenzoyl-glutamate hydrolase subunit B OS=Escherichia coli (strain K12) OX=83333 GN=abgB PE=1	0.13
>sp|P76146|YNEE_ECOLI Voltage-dependent anion channel-forming protein YneE OS=Escherichia coli (strain K12) OX=83333 GN=yneE PE=3	0.11
>sp|P76185|YDHJ_ECOLI Uncharacterized protein YdhJ OS=Escherichia coli (strain K12) OX=83333 GN=ydhJ PE=3	0.13
>sp|P76210|YDJO_ECOLI Uncharacterized protein YdjO OS=Escherichia coli (strain K12) OX=83333 GN=ydjO PE=4	0.15
>sp|P76296|YECT_ECOLI Uncharacterized protein YecT OS=Escherichia coli (strain K12) OX=83333 GN=yecT PE=4	0.16
>sp|P76349|YEEL_ECOLI Putative uncharacterized protein YeeL OS=Escherichia coli (strain K12) OX=83333 GN=yeeL PE=5	0.22
>sp|P76500|YFCQ_ECOLI Uncharacterized fimbrial-like protein YfcQ OS=Escherichia coli (strain K12) OX=83333 GN=yfcQ PE=2	0.13
>sp|P76502|SIXA_ECOLI Phosphohistidine phosphatase SixA OS=Escherichia coli (strain K12) OX=83333 GN=sixA PE=1	0.18
>sp|P77218|EUTD_ECOLI Phosphate acetyltransferase EutD OS=Escherichia coli (strain K12) OX=83333 GN=eutD PE=1	0.15
>sp|P77360|YPHC_ECOLI Uncharacterized zinc-type alcohol dehydrogenase-like protein YphC OS=Escherichia coli (strain K12) OX=83333 GN=yphC PE=3	0.15
>sp|P77559|YNFL_ECOLI Uncharacterized HTH-type transcriptional regulator YnfL OS=Escherichia coli (strain K12) OX=83333 GN=ynfL PE=3	0.25
>sp|P77569|MHPR_ECOLI DNA-binding transcriptional activator MhpR OS=Escherichia coli (strain K12) OX=83333 GN=mhpR PE=4	0.16
>sp|P77650|HCAD_ECOLI 3-phenylpropionate/cinnamic acid dioxygenase ferredoxin--NAD(+) reductase component OS=Escherichia coli (strain K12) OX=83333 GN=hcaD PE=1	0.15
>sp|P77712|FADM_ECOLI Long-chain acyl-CoA thioesterase FadM OS=Escherichia coli (strain K12) OX=83333 GN=fadM PE=1	0.13
>sp|Q46810|MOCA_ECOLI Molybdenum cofactor cytidylyltransferase OS=Escherichia coli (strain K12) OX=83333 GN=mocA PE=1	0.13
>sp|Q9XB42|YKFH_ECOLI Uncharacterized protein YkfH OS=Escherichia coli (strain K12) OX=83333 GN=ykfH PE=3	0.22
>sp|U3PVA8|IROK_ECOLI Protein IroK OS=Escherichia coli (strain K12) OX=83333 GN=iroK PE=4	0.53
>sp|P07014|SDHB_ECOLI Succinate dehydrogenase iron-sulfur subunit OS=Escherichia coli (strain K12) OX=83333 GN=sdhB PE=1	0.14
>sp|P07650|TYPH_ECOLI Thymidine phosphorylase OS=Escherichia coli (strain K12) OX=83333 GN=deoA PE=1	0.13
>sp|P08203|ARAD_ECOLI L-ribulose-5-phosphate 4-epimerase AraD OS=Escherichia coli (strain K12) OX=83333 GN=araD PE=1	0.11
>sp|P08555|DSDX_ECOLI D-serine transporter DsdX OS=Escherichia coli (strain K12) OX=83333 GN=dsdX PE=1	0.12
>sp|P08622|DNAJ_ECOLI Chaperone protein DnaJ OS=Escherichia coli (strain K12) OX=83333 GN=dnaJ PE=1	0.18
>sp|P09029|PURK_ECOLI N5-carboxyaminoimidazole ribonucleotide synthase OS=Escherichia coli (strain K12) OX=83333 GN=purK PE=1	0.14
>sp|P09373|PFLB_ECOLI Formate acetyltransferase 1 OS=Escherichia coli (strain K12) OX=83333 GN=pflB PE=1	0.14
>sp|P0A6Z1|HSCA_ECOLI Chaperone protein HscA OS=Escherichia coli (strain K12) OX=83333 GN=hscA PE=1	0.16
>sp|P0A720|KTHY_ECOLI Thymidylate kinase OS=Escherichia coli (strain K12) OX=83333 GN=tmk PE=1	0.22
>sp|P0A7I0|RF1_ECOLI Peptide chain release factor RF1 OS=Escherichia coli (strain K12) OX=83333 GN=prfA PE=1	0.19
>sp|P0A7Q6|RL36_ECOLI Large ribosomal subunit protein bL36A OS=Escherichia coli (strain K12) OX=83333 GN=rpmJ PE=1	0.34
>sp|P0A840|SURE_ECOLI 5'/3'-nucleotidase SurE OS=Escherichia coli (strain K12) OX=83333 GN=surE PE=1	0.19
>sp|P0A8V2|RPOB_ECOLI DNA-directed RNA polymerase subunit beta OS=Escherichia coli (strain K12) OX=83333 GN=rpoB PE=1	0.18
>sp|P0A9D8|DAPD_ECOLI 2,3,4,5-tetrahydropyridine-2,6-dicarboxylate N-succinyltransferase OS=Escherichia coli (strain K12) OX=83333 GN=dapD PE=1	0.18
>sp|P0A9E0|ARAC_ECOLI Arabinose operon regulatory protein OS=Escherichia coli (strain K12) OX=83333 GN=araC PE=1	0.17
>sp|P0AAG8|MGLA_ECOLI Galactose/methyl galactoside import ATP-binding protein MglA OS=Escherichia coli (strain K12) OX=83333 GN=mglA PE=1	0.23
>sp|P0AAY4|YBJH_ECOLI Uncharacterized protein YbjH OS=Escherichia coli (strain K12) OX=83333 GN=ybjH PE=3	0.24
>sp|P0ABW0|HCAC_ECOLI 3-phenylpropionate/cinnamic acid dioxygenase ferredoxin subunit OS=Escherichia coli (strain K12) OX=83333 GN=hcaC PE=1	0.23
>sp|P0AC07|FLIQ_ECOLI Flagellar biosynthetic protein FliQ OS=Escherichia coli (strain K12) OX=83333 GN=fliQ PE=3	0.13
>sp|P0AC26|NIRC_ECOLI Nitrite transporter NirC OS=Escherichia coli (strain K12) OX=83333 GN=nirC PE=1	0.14
>sp|P0AC75|KDTA_ECOLI 3-deoxy-D-manno-octulosonic acid transferase OS=Escherichia coli (strain K12) OX=83333 GN=waaA PE=1	0.17
>sp|P0ACK2|AGAR_ECOLI Putative aga operon transcriptional repressor OS=Escherichia coli (strain K12) OX=83333 GN=agaR PE=4	0.18
>sp|P0ACV8|YMJA_ECOLI Uncharacterized protein YmjA OS=Escherichia coli (strain K12) OX=83333 GN=ymjA PE=4	0.24
>sp|P0ACW4|YDCA_ECOLI Uncharacterized protein YdcA OS=Escherichia coli (strain K12) OX=83333 GN=ydcA PE=3	0.25
>sp|P0AD40|YPEB_ECOLI Uncharacterized protein YpeB OS=Escherichia coli (strain K12) OX=83333 GN=ypeB PE=4	0.19
>sp|P0ADH7|FIME_ECOLI Type 1 fimbriae regulatory protein FimE OS=Escherichia coli (strain K12) OX=83333 GN=fimE PE=3	0.23
>sp|P0ADV9|LPTC_ECOLI Lipopolysaccharide export system protein LptC OS=Escherichia coli (strain K12) OX=83333 GN=lptC PE=1	0.2
>sp|P0AE14|AMPE_ECOLI Protein AmpE OS=Escherichia coli (strain K12) OX=83333 GN=ampE PE=1	0.16
>sp|P0AFC3|NUOA_ECOLI NADH-quinone oxidoreductase subunit A OS=Escherichia coli (strain K12) OX=83333 GN=nuoA PE=1	0.21
>sp|P0AFI5|PBP7_ECOLI D-alanyl-D-alanine endopeptidase OS=Escherichia coli (strain K12) OX=83333 GN=pbpG PE=1	0.72
>sp|P0AFM2|PROX_ECOLI Glycine betaine/proline betaine-binding periplasmic protein OS=Escherichia coli (strain K12) OX=83333 GN=proX PE=1	0.12
>sp|P0AFM6|PSPA_ECOLI Phage shock protein A OS=Escherichia coli (strain K12) OX=83333 GN=pspA PE=1	0.14
>sp|P0AFZ3|SSPB_ECOLI Stringent starvation protein B OS=Escherichia coli (strain K12) OX=83333 GN=sspB PE=1	0.24
>sp|P0AG55|RL6_ECOLI Large ribosomal subunit protein uL6 OS=Escherichia coli (strain K12) OX=83333 GN=rplF PE=1	0.2
>sp|P0AGE0|SSB_ECOLI Single-stranded DNA-binding protein OS=Escherichia coli (strain K12) OX=83333 GN=ssb PE=1	0.45
>sp|P0AGL5|RATA_ECOLI Ribosome association toxin RatA OS=Escherichia coli (strain K12) OX=83333 GN=ratA PE=1	0.16
>sp|P0C079|RELB_ECOLI Antitoxin RelB OS=Escherichia coli (strain K12) OX=83333 GN=relB PE=1	0.15
>sp|P0CF07|INSA1_ECOLI Insertion element IS1 1 protein InsA OS=Escherichia coli (strain K12) OX=83333 GN=insA1 PE=3	0.22
>sp|P0CF79|INSF1_ECOLI Transposase InsF for insertion sequence IS3A OS=Escherichia coli (strain K12) OX=83333 GN=insF1 PE=3	0.18
>sp|P0CF83|INSF5_ECOLI Transposase InsF for insertion sequence IS3E OS=Escherichia coli (strain K12) OX=83333 GN=insF5 PE=3	0.18
>sp|P0DPC4|YTIC_ECOLI Protein YtiC OS=Escherichia coli (strain K12) OX=83333 GN=ytiC PE=1	0.22
>sp|P0DSE8|YLJB_ECOLI Protein YljB OS=Escherichia coli (strain K12) OX=83333 GN=yljB PE=1	0.27
>sp|P0DSF4|YNFU_ECOLI Putative zinc-binding protein YnfU OS=Escherichia coli (strain K12) OX=83333 GN=ynfU PE=1	0.29
>sp|P11664|YGGC_ECOLI Uncharacterized protein YggC OS=Escherichia coli (strain K12) OX=83333 GN=yggC PE=4	0.12
>sp|P13001|BIOH_ECOLI Pimeloyl-[acyl-carrier protein] methyl ester esterase OS=Escherichia coli (strain K12) OX=83333 GN=bioH PE=1	0.19
>sp|P15081|GUTM_ECOLI Glucitol operon activator protein OS=Escherichia coli (strain K12) OX=83333 GN=gutM PE=4	0.66
>sp|P15877|DHG_ECOLI Quinoprotein glucose dehydrogenase OS=Escherichia coli (strain K12) OX=83333 GN=gcd PE=1	0.28
>sp|P16432|HYCF_ECOLI Formate hydrogenlyase subunit 6 OS=Escherichia coli (strain K12) OX=83333 GN=hycF PE=1	0.1
>sp|P16678|PHNK_ECOLI Putative phosphonates utilization ATP-binding protein PhnK OS=Escherichia coli (strain K12) OX=83333 GN=phnK PE=1	0.14
>sp|P16685|PHNG_ECOLI Alpha-D-ribose 1-methylphosphonate 5-triphosphate synthase subunit PhnG OS=Escherichia coli (strain K12) OX=83333 GN=phnG PE=1	0.38
>sp|P18776|DMSB_ECOLI Anaerobic dimethyl sulfoxide reductase chain B OS=Escherichia coli (strain K12) OX=83333 GN=dmsB PE=1	0.12
>sp|P19323|FHLA_ECOLI Formate hydrogenlyase transcriptional activator FhlA OS=Escherichia coli (strain K12) OX=83333 GN=fhlA PE=1	0.17
>sp|P19926|AGP_ECOLI Glucose-1-phosphatase OS=Escherichia coli (strain K12) OX=83333 GN=agp PE=1	0.13
>sp|P23482|HYFB_ECOLI Hydrogenase-4 component B OS=Escherichia coli (strain K12) OX=83333 GN=hyfB PE=1	0.17
>sp|P24554|RADA_ECOLI DNA repair protein RadA OS=Escherichia coli (strain K12) OX=83333 GN=radA PE=1	0.15
>sp|P28249|ASMA_ECOLI Protein AsmA OS=Escherichia coli (strain K12) OX=83333 GN=asmA PE=3	0.15
>sp|P29013|YCGB_ECOLI Uncharacterized protein YcgB OS=Escherichia coli (strain K12) OX=83333 GN=ycgB PE=4	0.15
>sp|P30137|THIE_ECOLI Thiamine-phosphate synthase OS=Escherichia coli (strain K12) OX=83333 GN=thiE PE=1	0.12
>sp|P32690|YJBI_ECOLI Putative protein YjbI OS=Escherichia coli (strain K12) OX=83333 GN=yjbI PE=5	0.15
>sp|P32700|YJCB_ECOLI Uncharacterized protein YjcB OS=Escherichia coli (strain K12) OX=83333 GN=yjcB PE=4	0.46
>sp|P33012|SBMC_ECOLI DNA gyrase inhibitor OS=Escherichia coli (strain K12) OX=83333 GN=sbmC PE=1	0.16
>sp|P33234|ADIY_ECOLI HTH-type transcriptional regulator AdiY OS=Escherichia coli (strain K12) OX=83333 GN=adiY PE=2	0.29
>sp|P33997|ALPA_ECOLI DNA-binding transcriptional activator AlpA OS=Escherichia coli (strain K12) OX=83333 GN=alpA PE=4	0.41
>sp|P37624|RBBA_ECOLI Ribosome-associated ATPase OS=Escherichia coli (strain K12) OX=83333 GN=rbbA PE=1	0.17
>sp|P37636|MDTE_ECOLI Multidrug resistance protein MdtE OS=Escherichia coli (strain K12) OX=83333 GN=mdtE PE=1	0.25
>sp|P37660|YHJV_ECOLI Inner membrane transport protein YhjV OS=Escherichia coli (strain K12) OX=83333 GN=yhjV PE=1	0.2
>sp|P38101|EAMB_ECOLI Cysteine/O-acetylserine efflux protein OS=Escherichia coli (strain K12) OX=83333 GN=eamB PE=1	0.15
>sp|P39177|USPG_ECOLI Universal stress protein UP12 OS=Escherichia coli (strain K12) OX=83333 GN=uspG PE=1	0.15
>sp|P39301|ULAA_ECOLI Ascorbate-specific PTS system EIIC component OS=Escherichia coli (strain K12) OX=83333 GN=ulaA PE=1	0.13
>sp|P39325|YTFQ_ECOLI Galactofuranose-binding protein YtfQ OS=Escherichia coli (strain K12) OX=83333 GN=ytfQ PE=1	0.12
>sp|P39362|SGCE_ECOLI Protein SgcE OS=Escherichia coli (strain K12) OX=83333 GN=sgcE PE=3	0.13
>sp|P39831|YDFG_ECOLI NADP-dependent 3-hydroxy acid dehydrogenase YdfG OS=Escherichia coli (strain K12) OX=83333 GN=ydfG PE=1	0.14
>sp|P40874|MTOX_ECOLI N-methyl-L-tryptophan oxidase OS=Escherichia coli (strain K12) OX=83333 GN=solA PE=1	0.53
>sp|P40876|YCBF_ECOLI Uncharacterized fimbrial chaperone YcbF OS=Escherichia coli (strain K12) OX=83333 GN=ycbF PE=2	0.16
>sp|P41442|GSPG_ECOLI Type II secretion system core protein G OS=Escherichia coli (strain K12) OX=83333 GN=gspG PE=2	0.16
>sp|P42624|YHAK_ECOLI Pirin-like protein YhaK OS=Escherichia coli (strain K12) OX=83333 GN=yhaK PE=1	0.14
>sp|P45505|YFAH_ECOLI Putative protein YfaH OS=Escherichia coli (strain K12) OX=83333 GN=yfaH PE=5	0.26
>sp|P52007|YECM_ECOLI Protein YecM OS=Escherichia coli (strain K12) OX=83333 GN=yecM PE=1	0.14
>sp|P52097|TILS_ECOLI tRNA(Ile)-lysidine synthase OS=Escherichia coli (strain K12) OX=83333 GN=tilS PE=1	0.15
>sp|P52101|GLRK_ECOLI Sensor histidine kinase GlrK OS=Escherichia coli (strain K12) OX=83333 GN=glrK PE=1	0.25
>sp|P55140|YGCG_ECOLI UPF0603 protein YgcG OS=Escherichia coli (strain K12) OX=83333 GN=ygcG PE=3	0.25
>sp|P57998|INSB4_ECOLI Insertion element IS1 4 protein InsB OS=Escherichia coli (strain K12) OX=83333 GN=insB4 PE=3	0.41
>sp|P61316|LOLA_ECOLI Outer-membrane lipoprotein carrier protein OS=Escherichia coli (strain K12) OX=83333 GN=lolA PE=1	0.14
>sp|P64604|MLAD_ECOLI Intermembrane phospholipid transport system binding protein MlaD OS=Escherichia coli (strain K12) OX=83333 GN=mlaD PE=1	0.24
>sp|P64631|YHFU_ECOLI Uncharacterized protein YhfU OS=Escherichia coli (strain K12) OX=83333 GN=yhfU PE=4	0.24
>sp|P65294|YGDR_ECOLI Uncharacterized lipoprotein YgdR OS=Escherichia coli (strain K12) OX=83333 GN=ygdR PE=1	0.16
>sp|P65298|YQHH_ECOLI Uncharacterized lipoprotein YqhH OS=Escherichia coli (strain K12) OX=83333 GN=yqhH PE=3	0.17
>sp|P65556|YFCD_ECOLI Uncharacterized Nudix hydrolase YfcD OS=Escherichia coli (strain K12) OX=83333 GN=yfcD PE=1	0.14
>sp|P75678|YKFA_ECOLI Uncharacterized protein YkfA OS=Escherichia coli (strain K12) OX=83333 GN=ykfA PE=4	0.17
>sp|P75733|CHIP_ECOLI Chitoporin OS=Escherichia coli (strain K12) OX=83333 GN=chiP PE=1	0.15
>sp|P75796|GSIA_ECOLI Glutathione import ATP-binding protein GsiA OS=Escherichia coli (strain K12) OX=83333 GN=gsiA PE=1	0.19
>sp|P76106|HICA_ECOLI Probable mRNA interferase toxin HicA OS=Escherichia coli (strain K12) OX=83333 GN=hicA PE=1	0.37
>sp|P76138|YNEL_ECOLI Putative HTH-type transcriptional regulator YneL OS=Escherichia coli (strain K12) OX=83333 GN=yneL PE=5	0.31
>sp|P76149|SAD_ECOLI Succinate semialdehyde dehydrogenase [NAD(P)+] Sad OS=Escherichia coli (strain K12) OX=83333 GN=sad PE=1	0.12
>sp|P76241|NIMR_ECOLI HTH-type transcriptional regulator NimR OS=Escherichia coli (strain K12) OX=83333 GN=nimR PE=2	0.22
>sp|P76461|ATOB_ECOLI Acetyl-CoA acetyltransferase OS=Escherichia coli (strain K12) OX=83333 GN=atoB PE=1	0.14
>sp|P76491|5DNU_ECOLI 5'-deoxynucleotidase YfbR OS=Escherichia coli (strain K12) OX=83333 GN=yfbR PE=1	0.21
>sp|P77277|EUTJ_ECOLI Ethanolamine utilization protein EutJ OS=Escherichia coli (strain K12) OX=83333 GN=eutJ PE=3	0.29
>sp|Q46829|BGLA_ECOLI 6-phospho-beta-glucosidase BglA OS=Escherichia coli (strain K12) OX=83333 GN=bglA PE=1	0.13
>sp|Q46844|YGHT_ECOLI Uncharacterized ATP-binding protein YghT OS=Escherichia coli (strain K12) OX=83333 GN=yghT PE=4	0.42
>sp|C1P618|YRBN_ECOLI Uncharacterized protein YrbN OS=Escherichia coli (strain K12) OX=83333 GN=yrbN PE=1	0.42
>sp|P00811|AMPC_ECOLI Beta-lactamase OS=Escherichia coli (strain K12) OX=83333 GN=ampC PE=1	0.12
>sp|P00961|SYGB_ECOLI Glycine--tRNA ligase beta subunit OS=Escherichia coli (strain K12) OX=83333 GN=glyS PE=1	0.16
>sp|P02942|MCP1_ECOLI Methyl-accepting chemotaxis protein I OS=Escherichia coli (strain K12) OX=83333 GN=tsr PE=1	0.16
>sp|P08373|MURB_ECOLI UDP-N-acetylenolpyruvoylglucosamine reductase OS=Escherichia coli (strain K12) OX=83333 GN=murB PE=1	0.21
>sp|P0A6P5|DER_ECOLI GTPase Der OS=Escherichia coli (strain K12) OX=83333 GN=der PE=1	0.2
>sp|P0A7G2|RBFA_ECOLI 30S ribosome-binding factor OS=Escherichia coli (strain K12) OX=83333 GN=rbfA PE=1	0.23
>sp|P0A7Y0|RNC_ECOLI Ribonuclease 3 OS=Escherichia coli (strain K12) OX=83333 GN=rnc PE=1	0.17
>sp|P0A814|RUVC_ECOLI Crossover junction endodeoxyribonuclease RuvC OS=Escherichia coli (strain K12) OX=83333 GN=ruvC PE=1	0.24
>sp|P0A8B5|YBAB_ECOLI Nucleoid-associated protein YbaB OS=Escherichia coli (strain K12) OX=83333 GN=ybaB PE=1	0.37
>sp|P0A8C8|YIDD_ECOLI Putative membrane protein insertion efficiency factor OS=Escherichia coli (strain K12) OX=83333 GN=yidD PE=1	0.23
>sp|P0A9C9|GLPX_ECOLI Fructose-1,6-bisphosphatase 1 class 2 OS=Escherichia coli (strain K12) OX=83333 GN=glpX PE=1	0.14
>sp|P0A9I1|CITE_ECOLI Citrate lyase subunit beta OS=Escherichia coli (strain K12) OX=83333 GN=citE PE=2	0.15
>sp|P0AAB4|UBID_ECOLI 3-octaprenyl-4-hydroxybenzoate carboxy-lyase OS=Escherichia coli (strain K12) OX=83333 GN=ubiD PE=1	0.15
>sp|P0AAN1|HYBE_ECOLI Hydrogenase-2 operon protein HybE OS=Escherichia coli (strain K12) OX=83333 GN=hybE PE=1	0.22
>sp|P0AAQ0|YAIZ_ECOLI Uncharacterized protein YaiZ OS=Escherichia coli (strain K12) OX=83333 GN=yaiZ PE=4	0.14
>sp|P0AAR3|YBAK_ECOLI Cys-tRNA(Pro)/Cys-tRNA(Cys) deacylase YbaK OS=Escherichia coli (strain K12) OX=83333 GN=ybaK PE=1	0.15
>sp|P0ABD3|BFR_ECOLI Bacterioferritin OS=Escherichia coli (strain K12) OX=83333 GN=bfr PE=1	0.13
>sp|P0AC16|FOLB_ECOLI Dihydroneopterin aldolase OS=Escherichia coli (strain K12) OX=83333 GN=folB PE=1	0.16
>sp|P0ACQ0|RBSR_ECOLI Ribose operon repressor OS=Escherichia coli (strain K12) OX=83333 GN=rbsR PE=1	0.23
>sp|P0AD74|LPF2_ECOLI Phenylalanine--tRNA ligase operon leader peptide OS=Escherichia coli (strain K12) OX=83333 GN=pheM PE=4	0.56
>sp|P0ADL3|YICN_ECOLI Uncharacterized protein YicN OS=Escherichia coli (strain K12) OX=83333 GN=yicN PE=4	0.24
>sp|P0AE08|AHPC_ECOLI Alkyl hydroperoxide reductase C OS=Escherichia coli (strain K12) OX=83333 GN=ahpC PE=1	0.12
>sp|P0AEW4|CPDA_ECOLI 3',5'-cyclic adenosine monophosphate phosphodiesterase CpdA OS=Escherichia coli (strain K12) OX=83333 GN=cpdA PE=1	0.15
>sp|P0AF36|ZAPB_ECOLI Cell division protein ZapB OS=Escherichia coli (strain K12) OX=83333 GN=zapB PE=1	0.2
>sp|P0AFK6|POTC_ECOLI Spermidine/putrescine transport system permease protein PotC OS=Escherichia coli (strain K12) OX=83333 GN=potC PE=3	0.15
>sp|P0AFS7|YDIK_ECOLI Putative transport protein YdiK OS=Escherichia coli (strain K12) OX=83333 GN=ydiK PE=1	0.12
>sp|P0AFX4|RSD_ECOLI Regulator of sigma D OS=Escherichia coli (strain K12) OX=83333 GN=rsd PE=1	0.54
>sp|P0AGM2|YICG_ECOLI UPF0126 inner membrane protein YicG OS=Escherichia coli (strain K12) OX=83333 GN=yicG PE=1	0.23
>sp|P0C054|IBPA_ECOLI Small heat shock protein IbpA OS=Escherichia coli (strain K12) OX=83333 GN=ibpA PE=1	0.18
>sp|P0DUW4|YPED_ECOLI Protein YpeD OS=Escherichia coli (strain K12) OX=83333 GN=ypeD PE=1	0.31
>sp|P10805|ENVY_ECOLI Porin thermoregulatory protein EnvY OS=Escherichia coli (strain K12) OX=83333 GN=envY PE=4	0.17
>sp|P10902|NADB_ECOLI L-aspartate oxidase OS=Escherichia coli (strain K12) OX=83333 GN=nadB PE=1	0.24
>sp|P11865|YHAB_ECOLI Uncharacterized protein YhaB OS=Escherichia coli (strain K12) OX=83333 GN=yhaB PE=4	0.4
>sp|P16917|RHSB_ECOLI Protein RhsB OS=Escherichia coli (strain K12) OX=83333 GN=rhsB PE=3	0.22
>sp|P19932|HYAF_ECOLI Hydrogenase-1 operon protein HyaF OS=Escherichia coli (strain K12) OX=83333 GN=hyaF PE=3	0.15
>sp|P25437|FRMA_ECOLI S-(hydroxymethyl)glutathione dehydrogenase OS=Escherichia coli (strain K12) OX=83333 GN=frmA PE=1	0.2
>sp|P25741|WAAP_ECOLI Lipopolysaccharide core heptose(I) kinase WaaP OS=Escherichia coli (strain K12) OX=83333 GN=waaP PE=3	0.22
>sp|P25798|FLIF_ECOLI Flagellar M-ring protein OS=Escherichia coli (strain K12) OX=83333 GN=fliF PE=1	0.3
>sp|P27249|GLND_ECOLI Bifunctional uridylyltransferase/uridylyl-removing enzyme OS=Escherichia coli (strain K12) OX=83333 GN=glnD PE=1	0.17
>sp|P28369|RFH_ECOLI Putative peptide chain release factor homolog OS=Escherichia coli (strain K12) OX=83333 GN=prfH PE=5	0.26
>sp|P28629|ADIA_ECOLI Biodegradative arginine decarboxylase OS=Escherichia coli (strain K12) OX=83333 GN=adiA PE=1	0.15
>sp|P29009|YDFB_ECOLI Uncharacterized protein YdfB OS=Escherichia coli (strain K12) OX=83333 GN=ydfB PE=1	0.2
>sp|P30139|THIG_ECOLI Thiazole synthase OS=Escherichia coli (strain K12) OX=83333 GN=thiG PE=1	0.15
>sp|P30177|YBIB_ECOLI Uncharacterized protein YbiB OS=Escherichia coli (strain K12) OX=83333 GN=ybiB PE=1	0.18
>sp|P31122|SOTB_ECOLI Sugar efflux transporter OS=Escherichia coli (strain K12) OX=83333 GN=sotB PE=1	0.15
>sp|P31463|YIDZ_ECOLI HTH-type transcriptional regulator YidZ OS=Escherichia coli (strain K12) OX=83333 GN=yidZ PE=1	0.16
>sp|P32056|GMM_ECOLI GDP-mannose mannosyl hydrolase OS=Escherichia coli (strain K12) OX=83333 GN=gmm PE=1	0.15
>sp|P33236|MOKC_ECOLI Regulatory protein MokC OS=Escherichia coli (strain K12) OX=83333 GN=mokC PE=3	0.22
>sp|P33340|YEHA_ECOLI Uncharacterized fimbrial-like protein YehA OS=Escherichia coli (strain K12) OX=83333 GN=yehA PE=2	0.16
>sp|P37309|ARSR_ECOLI Arsenical resistance operon repressor OS=Escherichia coli (strain K12) OX=83333 GN=arsR PE=3	0.32
>sp|P37615|YHHM_ECOLI Uncharacterized protein YhhM OS=Escherichia coli (strain K12) OX=83333 GN=yhhM PE=4	0.21
>sp|P37646|PDEH_ECOLI Cyclic di-GMP phosphodiesterase PdeH OS=Escherichia coli (strain K12) OX=83333 GN=pdeH PE=1	0.17
>sp|P37674|YIAM_ECOLI 2,3-diketo-L-gulonate TRAP transporter small permease protein YiaM OS=Escherichia coli (strain K12) OX=83333 GN=yiaM PE=1	0.14
>sp|P37677|LYXK_ECOLI L-xylulose/3-keto-L-gulonate kinase OS=Escherichia coli (strain K12) OX=83333 GN=lyx PE=1	0.13
>sp|P37680|SGBE_ECOLI L-ribulose-5-phosphate 4-epimerase SgbE OS=Escherichia coli (strain K12) OX=83333 GN=sgbE PE=1	0.12
>sp|P37744|RMLA1_ECOLI Glucose-1-phosphate thymidylyltransferase 1 OS=Escherichia coli (strain K12) OX=83333 GN=rfbA PE=1	0.12
>sp|P37906|PUUB_ECOLI Gamma-glutamylputrescine oxidoreductase OS=Escherichia coli (strain K12) OX=83333 GN=puuB PE=1	0.19
>sp|P39342|YJGR_ECOLI Uncharacterized protein YjgR OS=Escherichia coli (strain K12) OX=83333 GN=yjgR PE=4	0.14
>sp|P39451|ADHP_ECOLI Alcohol dehydrogenase, propanol-preferring OS=Escherichia coli (strain K12) OX=83333 GN=adhP PE=1	0.12
>sp|P43674|YCAL_ECOLI Metalloprotease YcaL OS=Escherichia coli (strain K12) OX=83333 GN=ycaL PE=1	0.19
>sp|P45472|YHBQ_ECOLI UPF0213 protein YhbQ OS=Escherichia coli (strain K12) OX=83333 GN=yhbQ PE=3	0.25
>sp|P45531|TUSC_ECOLI Protein TusC OS=Escherichia coli (strain K12) OX=83333 GN=tusC PE=1	0.21
>sp|P46141|YGBE_ECOLI Inner membrane protein YgbE OS=Escherichia coli (strain K12) OX=83333 GN=ygbE PE=1	0.15
>sp|P46890|YBAE_ECOLI Uncharacterized protein YbaE OS=Escherichia coli (strain K12) OX=83333 GN=ybaE PE=4	0.16
>sp|P52598|YGBI_ECOLI Uncharacterized HTH-type transcriptional regulator YgbI OS=Escherichia coli (strain K12) OX=83333 GN=ygbI PE=4	0.18
>sp|P55135|RLMD_ECOLI 23S rRNA (uracil(1939)-C(5))-methyltransferase RlmD OS=Escherichia coli (strain K12) OX=83333 GN=rlmD PE=1	0.19
>sp|P61175|RL22_ECOLI Large ribosomal subunit protein uL22 OS=Escherichia coli (strain K12) OX=83333 GN=rplV PE=1	0.29
>sp|P62723|YEIH_ECOLI UPF0324 inner membrane protein YeiH OS=Escherichia coli (strain K12) OX=83333 GN=yeiH PE=1	0.19
>sp|P64432|YPJD_ECOLI Inner membrane protein YpjD OS=Escherichia coli (strain K12) OX=83333 GN=ypjD PE=1	0.22
>sp|P64463|YDFZ_ECOLI Putative selenoprotein YdfZ OS=Escherichia coli (strain K12) OX=83333 GN=ydfZ PE=1	0.19
>sp|P75767|GNGF_ECOLI Putative gluconeogenesis factor OS=Escherichia coli (strain K12) OX=83333 GN=ybhK PE=1	0.15
>sp|P75794|PFLE_ECOLI Putative pyruvate formate-lyase 3-activating enzyme OS=Escherichia coli (strain K12) OX=83333 GN=ybiY PE=3	0.17
>sp|P75892|RUTG_ECOLI Putative pyrimidine permease RutG OS=Escherichia coli (strain K12) OX=83333 GN=rutG PE=1	0.15
>sp|P76045|OMPG_ECOLI Outer membrane porin G OS=Escherichia coli (strain K12) OX=83333 GN=ompG PE=1	0.15
>sp|P76234|YEAE_ECOLI Uncharacterized protein YeaE OS=Escherichia coli (strain K12) OX=83333 GN=yeaE PE=4	0.13
>sp|P76264|MNTP_ECOLI Probable manganese efflux pump MntP OS=Escherichia coli (strain K12) OX=83333 GN=mntP PE=1	0.16
>sp|P76462|YFAP_ECOLI Uncharacterized protein YfaP OS=Escherichia coli (strain K12) OX=83333 GN=yfaP PE=3	0.16
>sp|P76559|YPFG_ECOLI Uncharacterized protein YpfG OS=Escherichia coli (strain K12) OX=83333 GN=ypfG PE=3	0.17
>sp|P76584|YPHB_ECOLI Uncharacterized protein YphB OS=Escherichia coli (strain K12) OX=83333 GN=yphB PE=1	0.16
>sp|P76621|GLAH_ECOLI Glutarate 2-hydroxylase OS=Escherichia coli (strain K12) OX=83333 GN=glaH PE=1	0.2
>sp|P77187|YAHF_ECOLI Uncharacterized protein YahF OS=Escherichia coli (strain K12) OX=83333 GN=yahF PE=4	0.14
>sp|P77257|LSRA_ECOLI Autoinducer 2 import ATP-binding protein LsrA OS=Escherichia coli (strain K12) OX=83333 GN=lsrA PE=1	0.15
>sp|P77319|HSCC_ECOLI Chaperone protein HscC OS=Escherichia coli (strain K12) OX=83333 GN=hscC PE=1	0.14
>sp|P77326|TFAS_ECOLI Putative protein TfaS OS=Escherichia coli (strain K12) OX=83333 GN=tfaS PE=5	0.15
>sp|P77427|YBEU_ECOLI Uncharacterized protein YbeU OS=Escherichia coli (strain K12) OX=83333 GN=ybeU PE=4	0.69
>sp|P77454|GLSA1_ECOLI Glutaminase 1 OS=Escherichia coli (strain K12) OX=83333 GN=glsA1 PE=1	0.12
>sp|P77503|YCJS_ECOLI D-glucoside 3-dehydrogenase OS=Escherichia coli (strain K12) OX=83333 GN=ycjS PE=1	0.2
>sp|P77522|SUFB_ECOLI Iron-sulfur cluster assembly protein SufB OS=Escherichia coli (strain K12) OX=83333 GN=sufB PE=1	0.15
>sp|P77689|SUFD_ECOLI Iron-sulfur cluster assembly protein SufD OS=Escherichia coli (strain K12) OX=83333 GN=sufD PE=1	0.21
>sp|P77694|ECPD_ECOLI Fimbria adhesin EcpD OS=Escherichia coli (strain K12) OX=83333 GN=ecpD PE=3	0.17
>sp|P77735|YAJO_ECOLI 1-deoxyxylulose-5-phosphate synthase YajO OS=Escherichia coli (strain K12) OX=83333 GN=yajO PE=1	0.17
>sp|Q2M7R5|YIBT_ECOLI Uncharacterized protein YibT OS=Escherichia coli (strain K12) OX=83333 GN=yibT PE=4	0.16
>sp|Q46822|IDI_ECOLI Isopentenyl-diphosphate Delta-isomerase OS=Escherichia coli (strain K12) OX=83333 GN=idi PE=1	0.12
>sp|Q46898|CAS5_ECOLI CRISPR system Cascade subunit CasD OS=Escherichia coli (strain K12) OX=83333 GN=casD PE=1	0.28
>sp|Q46925|CSDA_ECOLI Cysteine desulfurase CsdA OS=Escherichia coli (strain K12) OX=83333 GN=csdA PE=1	0.16
>sp|Q47208|FDRA_ECOLI Protein FdrA OS=Escherichia coli (strain K12) OX=83333 GN=fdrA PE=1	0.16
>sp|Q47269|YBCN_ECOLI Uncharacterized protein YbcN OS=Escherichia coli (strain K12) OX=83333 GN=ybcN PE=4	0.17
>sp|Q47702|YFEK_ECOLI Uncharacterized protein YfeK OS=Escherichia coli (strain K12) OX=83333 GN=yfeK PE=3	0.14
>sp|Q57261|TRUD_ECOLI tRNA pseudouridine synthase D OS=Escherichia coli (strain K12) OX=83333 GN=truD PE=1	0.16
>sp|A5A613|YCIY_ECOLI Uncharacterized protein YciY OS=Escherichia coli (strain K12) OX=83333 GN=yciY PE=3	0.39
>sp|P00393|NDH_ECOLI Type II NADH:quinone oxidoreductase OS=Escherichia coli (strain K12) OX=83333 GN=ndh PE=1	0.27
>sp|P00803|LEP_ECOLI Signal peptidase I OS=Escherichia coli (strain K12) OX=83333 GN=lepB PE=1	0.15
>sp|P00903|PABA_ECOLI Aminodeoxychorismate synthase component 2 OS=Escherichia coli (strain K12) OX=83333 GN=pabA PE=1	0.11
>sp|P00934|THRC_ECOLI Threonine synthase OS=Escherichia coli (strain K12) OX=83333 GN=thrC PE=1	0.2
>sp|P03024|GALR_ECOLI HTH-type transcriptional regulator GalR OS=Escherichia coli (strain K12) OX=83333 GN=galR PE=1	0.27
>sp|P05042|FUMC_ECOLI Fumarate hydratase class II OS=Escherichia coli (strain K12) OX=83333 GN=fumC PE=1	0.16
>sp|P06722|MUTH_ECOLI DNA mismatch repair protein MutH OS=Escherichia coli (strain K12) OX=83333 GN=mutH PE=1	0.27
>sp|P08200|IDH_ECOLI Isocitrate dehydrogenase [NADP] OS=Escherichia coli (strain K12) OX=83333 GN=icd PE=1	0.14
>sp|P0A6A6|LEUC_ECOLI 3-isopropylmalate dehydratase large subunit OS=Escherichia coli (strain K12) OX=83333 GN=leuC PE=1	0.13
>sp|P0A6W3|MRAY_ECOLI Phospho-N-acetylmuramoyl-pentapeptide-transferase OS=Escherichia coli (strain K12) OX=83333 GN=mraY PE=1	0.21
>sp|P0A722|LPXA_ECOLI Acyl-[acyl-carrier-protein]--UDP-N-acetylglucosamine O-acyltransferase OS=Escherichia coli (strain K12) OX=83333 GN=lpxA PE=1	0.27
>sp|P0A752|NADD_ECOLI Nicotinate-nucleotide adenylyltransferase OS=Escherichia coli (strain K12) OX=83333 GN=nadD PE=1	0.12
>sp|P0A7B3|NADK_ECOLI NAD kinase OS=Escherichia coli (strain K12) OX=83333 GN=nadK PE=1	0.13
>sp|P0A884|TYSY_ECOLI Thymidylate synthase OS=Escherichia coli (strain K12) OX=83333 GN=thyA PE=1	0.14
>sp|P0A8A4|PSRP_ECOLI Phosphoenolpyruvate synthase regulatory protein OS=Escherichia coli (strain K12) OX=83333 GN=ppsR PE=1	0.26
>sp|P0A8U0|SYDP_ECOLI Protein Syd OS=Escherichia coli (strain K12) OX=83333 GN=syd PE=1	0.15
>sp|P0A9H5|BTUR_ECOLI Corrinoid adenosyltransferase OS=Escherichia coli (strain K12) OX=83333 GN=btuR PE=3	0.13
>sp|P0AA25|THIO_ECOLI Thioredoxin 1 OS=Escherichia coli (strain K12) OX=83333 GN=trxA PE=1	0.12
>sp|P0AA80|GARP_ECOLI Probable galactarate/D-glucarate transporter GarP OS=Escherichia coli (strain K12) OX=83333 GN=garP PE=1	0.14
>sp|P0AA97|YAEQ_ECOLI Uncharacterized protein YaeQ OS=Escherichia coli (strain K12) OX=83333 GN=yaeQ PE=1	0.2
>sp|P0AAJ5|FDOH_ECOLI Formate dehydrogenase-O iron-sulfur subunit OS=Escherichia coli (strain K12) OX=83333 GN=fdoH PE=1	0.12
>sp|P0AAU5|YBFB_ECOLI Uncharacterized protein YbfB OS=Escherichia coli (strain K12) OX=83333 GN=ybfB PE=4	0.09
>sp|P0AB85|APBE_ECOLI FAD:protein FMN transferase OS=Escherichia coli (strain K12) OX=83333 GN=apbE PE=1	0.15
>sp|P0ABY4|FLAW_ECOLI Flavodoxin 2 OS=Escherichia coli (strain K12) OX=83333 GN=fldB PE=1	0.12
>sp|P0ACE7|HINT_ECOLI Purine nucleoside phosphoramidase OS=Escherichia coli (strain K12) OX=83333 GN=hinT PE=1	0.12
>sp|P0ACL7|LLDR_ECOLI Putative L-lactate dehydrogenase operon regulatory protein OS=Escherichia coli (strain K12) OX=83333 GN=lldR PE=2	0.17
>sp|P0ACQ4|OXYR_ECOLI DNA-binding transcriptional dual regulator OxyR OS=Escherichia coli (strain K12) OX=83333 GN=oxyR PE=1	0.21
>sp|P0ACT6|UIDR_ECOLI HTH-type transcriptional regulator UidR OS=Escherichia coli (strain K12) OX=83333 GN=uidR PE=1	0.17
>sp|P0ACX9|YDIE_ECOLI Uncharacterized protein YdiE OS=Escherichia coli (strain K12) OX=83333 GN=ydiE PE=1	0.19
>sp|P0AD33|YFCZ_ECOLI UPF0381 protein YfcZ OS=Escherichia coli (strain K12) OX=83333 GN=yfcZ PE=3	0.19
>sp|P0AD68|FTSI_ECOLI Peptidoglycan D,D-transpeptidase FtsI OS=Escherichia coli (strain K12) OX=83333 GN=ftsI PE=1	0.15
>sp|P0ADF6|EDD_ECOLI Phosphogluconate dehydratase OS=Escherichia coli (strain K12) OX=83333 GN=edd PE=1	0.17
>sp|P0ADG4|SUHB_ECOLI Nus factor SuhB OS=Escherichia coli (strain K12) OX=83333 GN=suhB PE=1	0.2
>sp|P0ADM4|YIDQ_ECOLI Uncharacterized protein YidQ OS=Escherichia coli (strain K12) OX=83333 GN=yidQ PE=3	0.21
>sp|P0ADY7|RL16_ECOLI Large ribosomal subunit protein uL16 OS=Escherichia coli (strain K12) OX=83333 GN=rplP PE=1	0.81
>sp|P0AE76|COBU_ECOLI Bifunctional adenosylcobalamin biosynthesis protein CobU OS=Escherichia coli (strain K12) OX=83333 GN=cobU PE=2	0.11
>sp|P0AEL0|FDOI_ECOLI Formate dehydrogenase, cytochrome b556(fdo) subunit OS=Escherichia coli (strain K12) OX=83333 GN=fdoI PE=1	0.21
>sp|P0AEP3|GALU_ECOLI UTP--glucose-1-phosphate uridylyltransferase OS=Escherichia coli (strain K12) OX=83333 GN=galU PE=1	0.27
>sp|P0AES6|GYRB_ECOLI DNA gyrase subunit B OS=Escherichia coli (strain K12) OX=83333 GN=gyrB PE=1	0.17
>sp|P0AF70|YJEI_ECOLI Uncharacterized protein YjeI OS=Escherichia coli (strain K12) OX=83333 GN=yjeI PE=3	0.17
>sp|P0AFN6|YADH_ECOLI Inner membrane transport permease YadH OS=Escherichia coli (strain K12) OX=83333 GN=yadH PE=1	0.39
>sp|P0AFT2|TCYL_ECOLI L-cystine transport system permease protein TcyL OS=Escherichia coli (strain K12) OX=83333 GN=tcyL PE=1	0.15
>sp|P0AG90|SECD_ECOLI Protein translocase subunit SecD OS=Escherichia coli (strain K12) OX=83333 GN=secD PE=1	0.14
>sp|P0AG99|SECG_ECOLI Protein-export membrane protein SecG OS=Escherichia coli (strain K12) OX=83333 GN=secG PE=1	0.17
>sp|P0CK95|ACFD_ECOLI Putative lipoprotein AcfD homolog OS=Escherichia coli (strain K12) OX=83333 GN=yghJ PE=3	0.27
>sp|P0DPN5|YBGU_ECOLI Protein YbgU OS=Escherichia coli (strain K12) OX=83333 GN=ybgU PE=1	0.27
>sp|P0DSF0|YMID_ECOLI Protein YmiD OS=Escherichia coli (strain K12) OX=83333 GN=ymiD PE=1	0.18
>sp|P11667|ARGO_ECOLI Arginine exporter protein ArgO OS=Escherichia coli (strain K12) OX=83333 GN=argO PE=1	0.13
>sp|P11875|SYR_ECOLI Arginine--tRNA ligase OS=Escherichia coli (strain K12) OX=83333 GN=argS PE=1	0.16
>sp|P12758|UDP_ECOLI Uridine phosphorylase OS=Escherichia coli (strain K12) OX=83333 GN=udp PE=1	0.13
>sp|P16684|PHNF_ECOLI Probable transcriptional regulator PhnF OS=Escherichia coli (strain K12) OX=83333 GN=phnF PE=1	0.17
>sp|P16926|MREC_ECOLI Cell shape-determining protein MreC OS=Escherichia coli (strain K12) OX=83333 GN=mreC PE=1	0.14
>sp|P19319|NARZ_ECOLI Respiratory nitrate reductase 2 alpha chain OS=Escherichia coli (strain K12) OX=83333 GN=narZ PE=1	0.19
>sp|P25906|PDXI_ECOLI Pyridoxine 4-dehydrogenase OS=Escherichia coli (strain K12) OX=83333 GN=pdxI PE=1	0.23
>sp|P26608|FLIS_ECOLI Flagellar secretion chaperone FliS OS=Escherichia coli (strain K12) OX=83333 GN=fliS PE=3	0.18
>sp|P27843|YIGG_ECOLI Inner membrane protein YigG OS=Escherichia coli (strain K12) OX=83333 GN=yigG PE=1	0.17
>sp|P30235|PSUK_ECOLI Pseudouridine kinase OS=Escherichia coli (strain K12) OX=83333 GN=psuK PE=1	0.12
>sp|P32057|WCAI_ECOLI Putative colanic acid biosynthesis glycosyl transferase WcaI OS=Escherichia coli (strain K12) OX=83333 GN=wcaI PE=4	0.3
>sp|P32689|YJBH_ECOLI Uncharacterized lipoprotein YjbH OS=Escherichia coli (strain K12) OX=83333 GN=yjbH PE=3	0.4
>sp|P32701|PDEC_ECOLI Probable cyclic di-GMP phosphodiesterase PdeC OS=Escherichia coli (strain K12) OX=83333 GN=pdeC PE=1	0.17
>sp|P33022|RIHB_ECOLI Pyrimidine-specific ribonucleoside hydrolase RihB OS=Escherichia coli (strain K12) OX=83333 GN=rihB PE=1	0.11
>sp|P33222|YJFC_ECOLI Putative acid--amine ligase YjfC OS=Escherichia coli (strain K12) OX=83333 GN=yjfC PE=1	0.21
>sp|P33643|RLUD_ECOLI Ribosomal large subunit pseudouridine synthase D OS=Escherichia coli (strain K12) OX=83333 GN=rluD PE=1	0.17
>sp|P36647|PPDD_ECOLI Prepilin peptidase-dependent protein D OS=Escherichia coli (strain K12) OX=83333 GN=ppdD PE=1	0.16
>sp|P36677|YHDN_ECOLI Uncharacterized protein YhdN OS=Escherichia coli (strain K12) OX=83333 GN=yhdN PE=4	0.18
>sp|P37623|ACPT_ECOLI 4'-phosphopantetheinyl transferase AcpT OS=Escherichia coli (strain K12) OX=83333 GN=acpT PE=3	0.24
>sp|P39206|CAIE_ECOLI Carnitine operon protein CaiE OS=Escherichia coli (strain K12) OX=83333 GN=caiE PE=3	0.12
>sp|P39830|YBAL_ECOLI Putative cation/proton antiporter YbaL OS=Escherichia coli (strain K12) OX=83333 GN=ybaL PE=1	0.14
>sp|P45799|NUDE_ECOLI ADP compounds hydrolase NudE OS=Escherichia coli (strain K12) OX=83333 GN=nudE PE=1	0.12
>sp|P46856|YRHA_ECOLI Putative uncharacterized protein YrhA OS=Escherichia coli (strain K12) OX=83333 GN=yrhA PE=5	0.24
>sp|P52140|YFJY_ECOLI UPF0758 protein YfjY OS=Escherichia coli (strain K12) OX=83333 GN=yfjY PE=3	0.21
>sp|P56262|DLHH_ECOLI Putative carboxymethylenebutenolidase OS=Escherichia coli (strain K12) OX=83333 GN=ysgA PE=3	0.37
>sp|P60778|TSGA_ECOLI Protein TsgA OS=Escherichia coli (strain K12) OX=83333 GN=tsgA PE=1	0.12
>sp|P64467|CNU_ECOLI OriC-binding nucleoid-associated protein OS=Escherichia coli (strain K12) OX=83333 GN=cnu PE=1	0.19
>sp|P64521|YEET_ECOLI Uncharacterized protein YeeT OS=Escherichia coli (strain K12) OX=83333 GN=yeeT PE=3	0.38
>sp|P64526|YEEW_ECOLI Protein YeeW OS=Escherichia coli (strain K12) OX=83333 GN=yeeW PE=1	0.23
>sp|P69856|NANC_ECOLI N-acetylneuraminic acid outer membrane channel protein NanC OS=Escherichia coli (strain K12) OX=83333 GN=nanC PE=1	0.13
>sp|P75737|YBFP_ECOLI Uncharacterized lipoprotein YbfP OS=Escherichia coli (strain K12) OX=83333 GN=ybfP PE=3	0.18
>sp|P75742|DTPD_ECOLI Dipeptide permease D OS=Escherichia coli (strain K12) OX=83333 GN=dtpD PE=1	0.14
>sp|P75791|YBIU_ECOLI Uncharacterized protein YbiU OS=Escherichia coli (strain K12) OX=83333 GN=ybiU PE=1	0.44
>sp|P75822|YBJT_ECOLI Putative NAD(P)-binding protein YbjT OS=Escherichia coli (strain K12) OX=83333 GN=ybjT PE=3	0.13
>sp|P75830|MACA_ECOLI Macrolide export protein MacA OS=Escherichia coli (strain K12) OX=83333 GN=macA PE=1	0.16
>sp|P75856|ELFD_ECOLI Probable fimbrial chaperone protein ElfD OS=Escherichia coli (strain K12) OX=83333 GN=elfD PE=2	0.25
>sp|P76001|YCGJ_ECOLI Uncharacterized protein YcgJ OS=Escherichia coli (strain K12) OX=83333 GN=ycgJ PE=3	0.23
>sp|P76061|YDAG_ECOLI Uncharacterized protein YdaG OS=Escherichia coli (strain K12) OX=83333 GN=ydaG PE=1	0.53
>sp|P76111|YDCZ_ECOLI Inner membrane protein YdcZ OS=Escherichia coli (strain K12) OX=83333 GN=ydcZ PE=1	0.27
>sp|P76251|DMLA_ECOLI D-malate dehydrogenase [decarboxylating] OS=Escherichia coli (strain K12) OX=83333 GN=dmlA PE=1	0.12
>sp|P76352|YEEO_ECOLI Probable FMN/FAD exporter YeeO OS=Escherichia coli (strain K12) OX=83333 GN=yeeO PE=1	0.34
>sp|P76372|WZZB_ECOLI Chain length determinant protein OS=Escherichia coli (strain K12) OX=83333 GN=wzzB PE=1	0.15
>sp|P76545|YFFN_ECOLI Uncharacterized protein YffN OS=Escherichia coli (strain K12) OX=83333 GN=yffN PE=4	0.55
>sp|P77334|PDER_ECOLI Cyclic di-GMP phosphodiesterase PdeR OS=Escherichia coli (strain K12) OX=83333 GN=pdeR PE=1	0.16
>sp|P77499|SUFC_ECOLI Probable ATP-dependent transporter SufC OS=Escherichia coli (strain K12) OX=83333 GN=sufC PE=1	0.12
>sp|P77619|YFEW_ECOLI Putative D-alanyl-D-alanine carboxypeptidase OS=Escherichia coli (strain K12) OX=83333 GN=yfeW PE=1	0.16
>sp|Q46901|CSE1_ECOLI CRISPR system Cascade subunit CasA OS=Escherichia coli (strain K12) OX=83333 GN=casA PE=1	0.15
>sp|Q46938|KDUI_ECOLI 4-deoxy-L-threo-5-hexosulose-uronate ketol-isomerase OS=Escherichia coli (strain K12) OX=83333 GN=kduI PE=1	0.32
>sp|Q46941|YQEH_ECOLI Uncharacterized protein YqeH OS=Escherichia coli (strain K12) OX=83333 GN=yqeH PE=4	0.19
>sp|Q46948|YAJL_ECOLI Protein/nucleic acid deglycase 3 OS=Escherichia coli (strain K12) OX=83333 GN=yajL PE=1	0.15
>sp|Q47270|NINE_ECOLI Prophage NinE homolog OS=Escherichia coli (strain K12) OX=83333 GN=ninE PE=3	0.54
>sp|Q47688|YKFC_ECOLI Protein YkfC OS=Escherichia coli (strain K12) OX=83333 GN=ykfC PE=3	0.18
>sp|P00561|AK1H_ECOLI Bifunctional aspartokinase/homoserine dehydrogenase 1 OS=Escherichia coli (strain K12) OX=83333 GN=thrA PE=1	0.16
>sp|P00888|AROF_ECOLI Phospho-2-dehydro-3-deoxyheptonate aldolase, Tyr-sensitive OS=Escherichia coli (strain K12) OX=83333 GN=aroF PE=1	0.14
>sp|P06996|OMPC_ECOLI Outer membrane porin C OS=Escherichia coli (strain K12) OX=83333 GN=ompC PE=1	0.16
>sp|P08370|YGDB_ECOLI Uncharacterized protein YgdB OS=Escherichia coli (strain K12) OX=83333 GN=ygdB PE=3	0.16
>sp|P09127|HEMX_ECOLI Protein HemX OS=Escherichia coli (strain K12) OX=83333 GN=hemX PE=1	0.13
>sp|P0A7D4|PURA_ECOLI Adenylosuccinate synthetase OS=Escherichia coli (strain K12) OX=83333 GN=purA PE=1	0.14
>sp|P0A7H3|RECO_ECOLI DNA repair protein RecO OS=Escherichia coli (strain K12) OX=83333 GN=recO PE=1	0.19
>sp|P0A8C1|YBJQ_ECOLI UPF0145 protein YbjQ OS=Escherichia coli (strain K12) OX=83333 GN=ybjQ PE=1	0.24
>sp|P0A8H8|YACG_ECOLI DNA gyrase inhibitor YacG OS=Escherichia coli (strain K12) OX=83333 GN=yacG PE=1	0.24
>sp|P0A8Z3|YBGC_ECOLI Acyl-CoA thioester hydrolase YbgC OS=Escherichia coli (strain K12) OX=83333 GN=ybgC PE=1	0.19
>sp|P0A948|RIMJ_ECOLI [Ribosomal protein uS5]-alanine N-acetyltransferase OS=Escherichia coli (strain K12) OX=83333 GN=rimJ PE=1	0.15
>sp|P0A9C5|GLN1B_ECOLI Glutamine synthetase OS=Escherichia coli (strain K12) OX=83333 GN=glnA PE=1	0.16
>sp|P0A9M8|PTA_ECOLI Phosphate acetyltransferase OS=Escherichia coli (strain K12) OX=83333 GN=pta PE=1	0.15
>sp|P0A9T6|YBAQ_ECOLI Uncharacterized HTH-type transcriptional regulator YbaQ OS=Escherichia coli (strain K12) OX=83333 GN=ybaQ PE=1	0.25
>sp|P0AA10|RL13_ECOLI Large ribosomal subunit protein uL13 OS=Escherichia coli (strain K12) OX=83333 GN=rplM PE=1	0.27
>sp|P0AA39|RLUC_ECOLI Ribosomal large subunit pseudouridine synthase C OS=Escherichia coli (strain K12) OX=83333 GN=rluC PE=1	0.2
>sp|P0AA53|QMCA_ECOLI Protein QmcA OS=Escherichia coli (strain K12) OX=83333 GN=qmcA PE=1	0.18
>sp|P0AAD6|SDAC_ECOLI Serine transporter SdaC OS=Escherichia coli (strain K12) OX=83333 GN=sdaC PE=1	0.17
>sp|P0AAI1|SSUB_ECOLI Aliphatic sulfonates import ATP-binding protein SsuB OS=Escherichia coli (strain K12) OX=83333 GN=ssuB PE=1	0.48
>sp|P0AAR8|YBAV_ECOLI Uncharacterized protein YbaV OS=Escherichia coli (strain K12) OX=83333 GN=ybaV PE=3	0.19
>sp|P0ABK5|CYSK_ECOLI Cysteine synthase A OS=Escherichia coli (strain K12) OX=83333 GN=cysK PE=1	0.19
>sp|P0ABX2|FLGC_ECOLI Flagellar basal-body rod protein FlgC OS=Escherichia coli (strain K12) OX=83333 GN=flgC PE=3	0.2
>sp|P0ACJ8|CRP_ECOLI DNA-binding transcriptional dual regulator CRP OS=Escherichia coli (strain K12) OX=83333 GN=crp PE=1	0.15
>sp|P0ACV6|MPAA_ECOLI Murein peptide amidase A OS=Escherichia coli (strain K12) OX=83333 GN=mpaA PE=1	0.15
>sp|P0AD86|LPT_ECOLI thr operon leader peptide OS=Escherichia coli (strain K12) OX=83333 GN=thrL PE=3	0.23
>sp|P0ADI4|ENTB_ECOLI Enterobactin synthase component B OS=Escherichia coli (strain K12) OX=83333 GN=entB PE=1	0.5
>sp|P0AE72|MAZE_ECOLI Antitoxin MazE OS=Escherichia coli (strain K12) OX=83333 GN=mazE PE=1	0.19
>sp|P0AEF4|DPIA_ECOLI Transcriptional regulatory protein DpiA OS=Escherichia coli (strain K12) OX=83333 GN=dpiA PE=1	0.17
>sp|P0AEG1|DPPC_ECOLI Dipeptide transport system permease protein DppC OS=Escherichia coli (strain K12) OX=83333 GN=dppC PE=1	0.12
>sp|P0AEM9|TCYJ_ECOLI L-cystine-binding protein TcyJ OS=Escherichia coli (strain K12) OX=83333 GN=tcyJ PE=1	0.11
>sp|P0AEU3|HISM_ECOLI Histidine/lysine/arginine/ornithine transport system permease protein HisM OS=Escherichia coli (strain K12) OX=83333 GN=hisM PE=1	0.12
>sp|P0AFI7|PDXH_ECOLI Pyridoxine/pyridoxamine 5'-phosphate oxidase OS=Escherichia coli (strain K12) OX=83333 GN=pdxH PE=1	0.28
>sp|P0AG20|RELA_ECOLI GTP pyrophosphokinase OS=Escherichia coli (strain K12) OX=83333 GN=relA PE=1	0.18
>sp|P0CF12|INSA6_ECOLI Insertion element IS1 6 protein InsA OS=Escherichia coli (strain K12) OX=83333 GN=insA6 PE=3	0.21
>sp|P11446|ARGC_ECOLI N-acetyl-gamma-glutamyl-phosphate reductase OS=Escherichia coli (strain K12) OX=83333 GN=argC PE=1	0.23
>sp|P17854|CYSH_ECOLI Phosphoadenosine 5'-phosphosulfate reductase OS=Escherichia coli (strain K12) OX=83333 GN=cysH PE=1	0.16
>sp|P21507|SRMB_ECOLI ATP-dependent RNA helicase SrmB OS=Escherichia coli (strain K12) OX=83333 GN=srmB PE=1	0.24
>sp|P22787|YIFB_ECOLI Uncharacterized protein YifB OS=Escherichia coli (strain K12) OX=83333 GN=yifB PE=3	0.14
>sp|P26602|UBIC_ECOLI Chorismate pyruvate-lyase OS=Escherichia coli (strain K12) OX=83333 GN=ubiC PE=1	0.28
>sp|P27833|WECE_ECOLI dTDP-4-amino-4,6-dideoxygalactose transaminase OS=Escherichia coli (strain K12) OX=83333 GN=wecE PE=1	0.17
>sp|P28224|MLIC_ECOLI Membrane-bound lysozyme inhibitor of C-type lysozyme OS=Escherichia coli (strain K12) OX=83333 GN=mliC PE=1	0.14
>sp|P28303|DINF_ECOLI DNA damage-inducible protein F OS=Escherichia coli (strain K12) OX=83333 GN=dinF PE=2	0.15
>sp|P28305|PABC_ECOLI Aminodeoxychorismate lyase OS=Escherichia coli (strain K12) OX=83333 GN=pabC PE=1	0.2
>sp|P29010|YDFD_ECOLI Uncharacterized protein YdfD OS=Escherichia coli (strain K12) OX=83333 GN=ydfD PE=4	0.17
>sp|P30192|INSZ_ECOLI Putative transposase InsZ OS=Escherichia coli (strain K12) OX=83333 GN=insZ PE=4	0.19
>sp|P30750|METN_ECOLI Methionine import ATP-binding protein MetN OS=Escherichia coli (strain K12) OX=83333 GN=metN PE=1	0.17
>sp|P31063|YEDD_ECOLI Uncharacterized lipoprotein YedD OS=Escherichia coli (strain K12) OX=83333 GN=yedD PE=3	0.17
>sp|P31434|XYLS_ECOLI Alpha-xylosidase OS=Escherichia coli (strain K12) OX=83333 GN=yicI PE=1	0.14
>sp|P31991|YDCD_ECOLI Uncharacterized protein YdcD OS=Escherichia coli (strain K12) OX=83333 GN=ydcD PE=4	0.15
>sp|P32140|SQUS_ECOLI Sulfoquinovose isomerase OS=Escherichia coli (strain K12) OX=83333 GN=yihS PE=1	0.33
>sp|P32695|DUSA_ECOLI tRNA-dihydrouridine(20/20a) synthase OS=Escherichia coli (strain K12) OX=83333 GN=dusA PE=1	0.18
>sp|P32696|PSPG_ECOLI Phage shock protein G OS=Escherichia coli (strain K12) OX=83333 GN=pspG PE=1	0.17
>sp|P33595|SGRR_ECOLI HTH-type transcriptional regulator SgrR OS=Escherichia coli (strain K12) OX=83333 GN=sgrR PE=1	0.17
>sp|P36943|EAEH_ECOLI Putative attaching and effacing protein homolog OS=Escherichia coli (strain K12) OX=83333 GN=eaeH PE=5	0.52
>sp|P37017|YADL_ECOLI Uncharacterized fimbrial-like protein YadL OS=Escherichia coli (strain K12) OX=83333 GN=yadL PE=2	0.14
>sp|P39358|YJHG_ECOLI D-xylonate dehydratase YjhG OS=Escherichia coli (strain K12) OX=83333 GN=yjhG PE=1	0.15
>sp|P39367|YJHP_ECOLI Uncharacterized protein YjhP OS=Escherichia coli (strain K12) OX=83333 GN=yjhP PE=1	0.13
>sp|P39409|YJJW_ECOLI Putative glycyl-radical enzyme activating enzyme YjjW OS=Escherichia coli (strain K12) OX=83333 GN=yjjW PE=1	0.63
>sp|P39410|YJJJ_ECOLI Toxin YjjJ OS=Escherichia coli (strain K12) OX=83333 GN=yjjJ PE=1	0.14
>sp|P42598|YGJQ_ECOLI Uncharacterized protein YgjQ OS=Escherichia coli (strain K12) OX=83333 GN=ygjQ PE=4	0.15
>sp|P42905|PTPC2_ECOLI Putative N-acetylgalactosamine permease IIC component 2 OS=Escherichia coli (strain K12) OX=83333 GN=agaW PE=5	0.12
>sp|P45766|YHDW_ECOLI Putative amino-acid ABC transporter-binding protein YhdW OS=Escherichia coli (strain K12) OX=83333 GN=yhdW PE=1	0.12
>sp|P61949|FLAV_ECOLI Flavodoxin 1 OS=Escherichia coli (strain K12) OX=83333 GN=fldA PE=1	0.13
>sp|P63183|KUP_ECOLI Low affinity potassium transport system protein Kup OS=Escherichia coli (strain K12) OX=83333 GN=kup PE=1	0.16
>sp|P63264|CBPM_ECOLI Chaperone modulatory protein CbpM OS=Escherichia coli (strain K12) OX=83333 GN=cbpM PE=1	0.18
>sp|P63340|YQEG_ECOLI Inner membrane transport protein YqeG OS=Escherichia coli (strain K12) OX=83333 GN=yqeG PE=1	0.14
>sp|P64490|YOAC_ECOLI Uncharacterized protein YoaC OS=Escherichia coli (strain K12) OX=83333 GN=yoaC PE=4	0.28
>sp|P67603|AC4CH_ECOLI N(4)-acetylcytidine amidohydrolase OS=Escherichia coli (strain K12) OX=83333 GN=yqfB PE=1	0.19
>sp|P69924|RIR2_ECOLI Ribonucleoside-diphosphate reductase 1 subunit beta OS=Escherichia coli (strain K12) OX=83333 GN=nrdB PE=1	0.16
>sp|P75620|YAAY_ECOLI Uncharacterized protein YaaY OS=Escherichia coli (strain K12) OX=83333 GN=yaaY PE=4	0.24
>sp|P75855|ELFA_ECOLI Fimbrial subunit ElfA OS=Escherichia coli (strain K12) OX=83333 GN=elfA PE=1	0.14
>sp|P75960|NPD_ECOLI NAD-dependent protein deacylase OS=Escherichia coli (strain K12) OX=83333 GN=cobB PE=1	0.41
>sp|P76121|YDDH_ECOLI Uncharacterized protein YddH OS=Escherichia coli (strain K12) OX=83333 GN=yddH PE=3	0.15
>sp|P76155|TFAQ_ECOLI Prophage tail fiber assembly protein homolog TfaQ OS=Escherichia coli (strain K12) OX=83333 GN=tfaQ PE=3	0.33
>sp|P76182|RSXD_ECOLI Ion-translocating oxidoreductase complex subunit D OS=Escherichia coli (strain K12) OX=83333 GN=rsxD PE=1	0.24
>sp|P76322|YEDM_ECOLI Uncharacterized protein YedM OS=Escherichia coli (strain K12) OX=83333 GN=yedM PE=4	0.27
>sp|P76347|YEEJ_ECOLI Inverse autotransporter adhesin YeeJ OS=Escherichia coli (strain K12) OX=83333 GN=yeeJ PE=1	0.24
>sp|P76458|ATOD_ECOLI Acetate CoA-transferase subunit alpha OS=Escherichia coli (strain K12) OX=83333 GN=atoD PE=1	0.11
>sp|P76499|YFCP_ECOLI Uncharacterized fimbrial-like protein YfcP OS=Escherichia coli (strain K12) OX=83333 GN=yfcP PE=2	0.12
>sp|P76506|MLAA_ECOLI Intermembrane phospholipid transport system lipoprotein MlaA OS=Escherichia coli (strain K12) OX=83333 GN=mlaA PE=1	0.19
>sp|P76543|YFFL_ECOLI Uncharacterized protein YffL OS=Escherichia coli (strain K12) OX=83333 GN=yffL PE=4	0.23
>sp|P77182|MNMC_ECOLI tRNA 5-methylaminomethyl-2-thiouridine biosynthesis bifunctional protein MnmC OS=Escherichia coli (strain K12) OX=83333 GN=mnmC PE=1	0.16
>sp|P77221|YAHG_ECOLI Uncharacterized protein YahG OS=Escherichia coli (strain K12) OX=83333 GN=yahG PE=4	0.13
>sp|P77228|YDFJ_ECOLI Putative transporter YdfJ OS=Escherichia coli (strain K12) OX=83333 GN=ydfJ PE=1	0.17
>sp|P77295|YGAV_ECOLI Probable HTH-type transcriptional regulator YgaV OS=Escherichia coli (strain K12) OX=83333 GN=ygaV PE=1	0.24
>sp|P77329|HYFG_ECOLI Hydrogenase-4 component G OS=Escherichia coli (strain K12) OX=83333 GN=hyfG PE=1	0.16
>sp|P77357|ABGA_ECOLI p-aminobenzoyl-glutamate hydrolase subunit A OS=Escherichia coli (strain K12) OX=83333 GN=abgA PE=1	0.12
>sp|P77364|GLXK2_ECOLI Glycerate 3-kinase OS=Escherichia coli (strain K12) OX=83333 GN=glxK PE=1	0.12
>sp|P77368|YBCL_ECOLI UPF0098 protein YbcL OS=Escherichia coli (strain K12) OX=83333 GN=ybcL PE=1	0.11
>sp|P77379|RCLR_ECOLI RCS-specific HTH-type transcriptional activator RclR OS=Escherichia coli (strain K12) OX=83333 GN=rclR PE=1	0.16
>sp|P77396|YPDC_ECOLI Uncharacterized HTH-type transcriptional regulator YpdC OS=Escherichia coli (strain K12) OX=83333 GN=ypdC PE=4	0.17
>sp|P77700|YAHB_ECOLI Uncharacterized HTH-type transcriptional regulator YahB OS=Escherichia coli (strain K12) OX=83333 GN=yahB PE=1	0.17
>sp|P77730|YDCR_ECOLI Uncharacterized HTH-type transcriptional regulator YdcR OS=Escherichia coli (strain K12) OX=83333 GN=ydcR PE=3	0.2
>sp|P77783|YNFF_ECOLI Probable dimethyl sulfoxide reductase chain YnfF OS=Escherichia coli (strain K12) OX=83333 GN=ynfF PE=1	0.25
>sp|P80644|SSUE_ECOLI FMN reductase (NADPH) OS=Escherichia coli (strain K12) OX=83333 GN=ssuE PE=1	0.13
>sp|Q2EET2|YPFN_ECOLI UPF0370 protein YpfN OS=Escherichia coli (strain K12) OX=83333 GN=ypfN PE=3	0.24
>sp|Q46897|CAS6_ECOLI CRISPR system Cascade subunit CasE OS=Escherichia coli (strain K12) OX=83333 GN=casE PE=1	0.32
>sp|Q46899|CASC_ECOLI CRISPR system Cascade subunit CasC OS=Escherichia coli (strain K12) OX=83333 GN=casC PE=1	0.16
>sp|Q47013|ELAD_ECOLI Protease ElaD OS=Escherichia coli (strain K12) OX=83333 GN=elaD PE=1	0.19
>sp|Q47539|TAUC_ECOLI Taurine transport system permease protein TauC OS=Escherichia coli (strain K12) OX=83333 GN=tauC PE=3	0.14
>sp|C1P5Z7|SGRT_ECOLI Putative inhibitor of glucose uptake transporter SgrT OS=Escherichia coli (strain K12) OX=83333 GN=sgrT PE=1	0.17
>sp|P02943|LAMB_ECOLI Maltoporin OS=Escherichia coli (strain K12) OX=83333 GN=lamB PE=1	0.14
>sp|P04993|RECD_ECOLI RecBCD enzyme subunit RecD OS=Escherichia coli (strain K12) OX=83333 GN=recD PE=1	0.23
>sp|P04995|EX1_ECOLI Exodeoxyribonuclease I OS=Escherichia coli (strain K12) OX=83333 GN=sbcB PE=1	0.14
>sp|P09147|GALE_ECOLI UDP-glucose 4-epimerase OS=Escherichia coli (strain K12) OX=83333 GN=galE PE=1	0.12
>sp|P09424|MTLD_ECOLI Mannitol-1-phosphate 5-dehydrogenase OS=Escherichia coli (strain K12) OX=83333 GN=mtlD PE=1	0.12
>sp|P09980|REP_ECOLI ATP-dependent DNA helicase Rep OS=Escherichia coli (strain K12) OX=83333 GN=rep PE=1	0.15
>sp|P0A6S3|FLGI_ECOLI Flagellar P-ring protein OS=Escherichia coli (strain K12) OX=83333 GN=flgI PE=3	0.18
>sp|P0A7E9|PYRH_ECOLI Uridylate kinase OS=Escherichia coli (strain K12) OX=83333 GN=pyrH PE=1	0.16
>sp|P0A7R5|RS10_ECOLI Small ribosomal subunit protein uS10 OS=Escherichia coli (strain K12) OX=83333 GN=rpsJ PE=1	0.33
>sp|P0A7T7|RS18_ECOLI Small ribosomal subunit protein bS18 OS=Escherichia coli (strain K12) OX=83333 GN=rpsR PE=1	0.26
>sp|P0A894|RAPZ_ECOLI RNase adapter protein RapZ OS=Escherichia coli (strain K12) OX=83333 GN=rapZ PE=1	0.13
>sp|P0A8G6|NQOR_ECOLI NAD(P)H dehydrogenase (quinone) OS=Escherichia coli (strain K12) OX=83333 GN=wrbA PE=1	0.13
>sp|P0A959|ALAA_ECOLI Glutamate-pyruvate aminotransferase AlaA OS=Escherichia coli (strain K12) OX=83333 GN=alaA PE=1	0.28
>sp|P0AAA7|WZXE_ECOLI Lipid III flippase OS=Escherichia coli (strain K12) OX=83333 GN=wzxE PE=1	0.14
>sp|P0ACA7|GSTB_ECOLI Glutathione S-transferase GstB OS=Escherichia coli (strain K12) OX=83333 GN=gstB PE=1	0.16
>sp|P0ACH1|SFSB_ECOLI Sugar fermentation stimulation protein B OS=Escherichia coli (strain K12) OX=83333 GN=sfsB PE=3	0.25
>sp|P0ACM5|YEGW_ECOLI Uncharacterized HTH-type transcriptional regulator YegW OS=Escherichia coli (strain K12) OX=83333 GN=yegW PE=4	0.18
>sp|P0ACZ2|ETP_ECOLI Low molecular weight protein-tyrosine-phosphatase Etp OS=Escherichia coli (strain K12) OX=83333 GN=etp PE=1	0.23
>sp|P0ADF8|ILVN_ECOLI Acetolactate synthase isozyme 1 small subunit OS=Escherichia coli (strain K12) OX=83333 GN=ilvN PE=1	0.2
>sp|P0AE48|YTFP_ECOLI Gamma-glutamylcyclotransferase family protein YtfP OS=Escherichia coli (strain K12) OX=83333 GN=ytfP PE=1	0.19
>sp|P0AEJ8|EUTN_ECOLI Bacterial microcompartment shell vertex protein EutN OS=Escherichia coli (strain K12) OX=83333 GN=eutN PE=1	0.22
>sp|P0AEM4|FLGM_ECOLI Negative regulator of flagellin synthesis OS=Escherichia coli (strain K12) OX=83333 GN=flgM PE=1	0.13
>sp|P0AEV9|HYCI_ECOLI Hydrogenase 3 maturation protease OS=Escherichia coli (strain K12) OX=83333 GN=hycI PE=1	0.18
>sp|P0AF52|GHXP_ECOLI Guanine/hypoxanthine permease GhxP OS=Escherichia coli (strain K12) OX=83333 GN=ghxP PE=1	0.14
>sp|P0AFU6|YIIF_ECOLI Uncharacterized protein YiiF OS=Escherichia coli (strain K12) OX=83333 GN=yiiF PE=4	0.18
>sp|P0AGJ2|TRMH_ECOLI tRNA (guanosine(18)-2'-O)-methyltransferase OS=Escherichia coli (strain K12) OX=83333 GN=trmH PE=1	0.21
>sp|P0CE51|INSH3_ECOLI Transposase InsH for insertion sequence element IS5D OS=Escherichia coli (strain K12) OX=83333 GN=insH3 PE=3	0.19
>sp|P0CF27|INSB3_ECOLI Insertion element IS1 3 protein InsB OS=Escherichia coli (strain K12) OX=83333 GN=insB3 PE=3	0.42
>sp|P0DPC8|YMCF_ECOLI Protein YmcF OS=Escherichia coli (strain K12) OX=83333 GN=ymcF PE=1	0.26
>sp|P0DSE6|YBGV_ECOLI Protein YbgV OS=Escherichia coli (strain K12) OX=83333 GN=ybgV PE=1	0.47
>sp|P0DSF5|YDGV_ECOLI Protein YdgV OS=Escherichia coli (strain K12) OX=83333 GN=ydgV PE=1	0.23
>sp|P0DSF8|YODE_ECOLI Protein YodE OS=Escherichia coli (strain K12) OX=83333 GN=yodE PE=1	0.19
>sp|P0DSG0|PSSL_ECOLI Protein PssL OS=Escherichia coli (strain K12) OX=83333 GN=pssL PE=1	0.43
>sp|P15005|MCRB_ECOLI Type IV methyl-directed restriction enzyme EcoKMcrB subunit OS=Escherichia coli (strain K12) OX=83333 GN=mcrB PE=1	0.19
>sp|P15031|FECE_ECOLI Fe(3+) dicitrate transport ATP-binding protein FecE OS=Escherichia coli (strain K12) OX=83333 GN=fecE PE=1	0.13
>sp|P16384|MIAA_ECOLI tRNA dimethylallyltransferase OS=Escherichia coli (strain K12) OX=83333 GN=miaA PE=1	0.14
>sp|P16433|HYCG_ECOLI Formate hydrogenlyase subunit 7 OS=Escherichia coli (strain K12) OX=83333 GN=hycG PE=1	0.1
>sp|P17109|MEND_ECOLI 2-succinyl-5-enolpyruvyl-6-hydroxy-3-cyclohexene-1-carboxylate synthase OS=Escherichia coli (strain K12) OX=83333 GN=menD PE=1	0.14
>sp|P17443|MURG_ECOLI UDP-N-acetylglucosamine--N-acetylmuramyl-(pentapeptide) pyrophosphoryl-undecaprenol N-acetylglucosamine transferase OS=Escherichia coli (strain K12) OX=83333 GN=murG PE=1	0.61
>sp|P17994|YFAA_ECOLI Uncharacterized protein YfaA OS=Escherichia coli (strain K12) OX=83333 GN=yfaA PE=4	0.18
>sp|P18133|PNCB_ECOLI Nicotinate phosphoribosyltransferase OS=Escherichia coli (strain K12) OX=83333 GN=pncB PE=1	0.15
>sp|P19930|HYAD_ECOLI Hydrogenase 1 maturation protease OS=Escherichia coli (strain K12) OX=83333 GN=hyaD PE=1	0.41
>sp|P25516|ACNA_ECOLI Aconitate hydratase A OS=Escherichia coli (strain K12) OX=83333 GN=acnA PE=1	0.16
>sp|P26365|AMIB_ECOLI N-acetylmuramoyl-L-alanine amidase AmiB OS=Escherichia coli (strain K12) OX=83333 GN=amiB PE=1	0.2
>sp|P27298|OPDA_ECOLI Oligopeptidase A OS=Escherichia coli (strain K12) OX=83333 GN=prlC PE=3	0.14
>sp|P27302|TKT1_ECOLI Transketolase 1 OS=Escherichia coli (strain K12) OX=83333 GN=tktA PE=1	0.14
>sp|P30125|LEU3_ECOLI 3-isopropylmalate dehydrogenase OS=Escherichia coli (strain K12) OX=83333 GN=leuB PE=1	0.14
>sp|P31462|MDTL_ECOLI Multidrug resistance protein MdtL OS=Escherichia coli (strain K12) OX=83333 GN=mdtL PE=1	0.15
>sp|P32051|YDEK_ECOLI Uncharacterized lipoprotein YdeK OS=Escherichia coli (strain K12) OX=83333 GN=ydeK PE=5	0.32
>sp|P32719|ALSE_ECOLI D-allulose-6-phosphate 3-epimerase OS=Escherichia coli (strain K12) OX=83333 GN=alsE PE=1	0.48
>sp|P33666|YDBA_ECOLI Exported protein YdbA OS=Escherichia coli (strain K12) OX=83333 GN=ydbA PE=3	0.2
>sp|P33669|YBBD_ECOLI Putative uncharacterized protein YbbD OS=Escherichia coli (strain K12) OX=83333 GN=ybbD PE=5	0.29
>sp|P37005|LAST_ECOLI Uncharacterized tRNA/rRNA methyltransferase LasT OS=Escherichia coli (strain K12) OX=83333 GN=lasT PE=3	0.15
>sp|P37751|WBBK_ECOLI Putative glycosyltransferase WbbK OS=Escherichia coli (strain K12) OX=83333 GN=wbbK PE=4	0.15
>sp|P37794|CHBG_ECOLI Chitooligosaccharide deacetylase ChbG OS=Escherichia coli (strain K12) OX=83333 GN=chbG PE=1	0.17
>sp|P39220|YABP_ECOLI Protein YabP OS=Escherichia coli (strain K12) OX=83333 GN=yabP PE=4	0.18
>sp|P39356|YJHU_ECOLI Uncharacterized transcriptional regulator YjhU OS=Escherichia coli (strain K12) OX=83333 GN=yjhU PE=3	0.15
>sp|P39359|YJHH_ECOLI Probable 2-dehydro-3-deoxy-D-pentonate aldolase YjhH OS=Escherichia coli (strain K12) OX=83333 GN=yjhH PE=1	0.12
>sp|P39399|LGOR_ECOLI Probable HTH-type transcriptional regulator LgoR OS=Escherichia coli (strain K12) OX=83333 GN=lgoR PE=2	0.16
>sp|P39453|TORS_ECOLI Sensor protein TorS OS=Escherichia coli (strain K12) OX=83333 GN=torS PE=1	0.14
>sp|P42909|PTPB1_ECOLI N-acetylgalactosamine-specific phosphotransferase enzyme IIB component 1 OS=Escherichia coli (strain K12) OX=83333 GN=agaB PE=4	0.11
>sp|P43531|YNFM_ECOLI Inner membrane transport protein YnfM OS=Escherichia coli (strain K12) OX=83333 GN=ynfM PE=1	0.22
>sp|P45563|XAPA_ECOLI Purine nucleoside phosphorylase 2 OS=Escherichia coli (strain K12) OX=83333 GN=xapA PE=1	0.12
>sp|P46136|YDDG_ECOLI Aromatic amino acid exporter YddG OS=Escherichia coli (strain K12) OX=83333 GN=yddG PE=1	0.12
>sp|P46474|YHDP_ECOLI Uncharacterized protein YhdP OS=Escherichia coli (strain K12) OX=83333 GN=yhdP PE=3	0.16
>sp|P46854|AAAT_ECOLI L-amino acid N-acetyltransferase AaaT OS=Escherichia coli (strain K12) OX=83333 GN=aaaT PE=1	0.15
>sp|P52644|HSLJ_ECOLI Heat shock protein HslJ OS=Escherichia coli (strain K12) OX=83333 GN=hslJ PE=1	0.42
>sp|P60632|YOHJ_ECOLI UPF0299 membrane protein YohJ OS=Escherichia coli (strain K12) OX=83333 GN=yohJ PE=1	0.15
>sp|P64429|YPFJ_ECOLI Uncharacterized protein YpfJ OS=Escherichia coli (strain K12) OX=83333 GN=ypfJ PE=4	0.2
>sp|P64496|YOAG_ECOLI Protein YoaG OS=Escherichia coli (strain K12) OX=83333 GN=yoaG PE=1	0.31
>sp|P64499|YEBO_ECOLI Uncharacterized protein YebO OS=Escherichia coli (strain K12) OX=83333 GN=yebO PE=4	0.19
>sp|P68398|TADA_ECOLI tRNA-specific adenosine deaminase OS=Escherichia coli (strain K12) OX=83333 GN=tadA PE=1	0.11
>sp|P68739|NFI_ECOLI Endonuclease V OS=Escherichia coli (strain K12) OX=83333 GN=nfi PE=1	0.22
>sp|P69054|DHSC_ECOLI Succinate dehydrogenase cytochrome b556 subunit OS=Escherichia coli (strain K12) OX=83333 GN=sdhC PE=1	0.36
>sp|P69210|MDTI_ECOLI Spermidine export protein MdtI OS=Escherichia coli (strain K12) OX=83333 GN=mdtI PE=1	0.16
>sp|P69212|MDTJ_ECOLI Spermidine export protein MdtJ OS=Escherichia coli (strain K12) OX=83333 GN=mdtJ PE=1	0.22
>sp|P69783|PTGA_ECOLI PTS system glucose-specific EIIA component OS=Escherichia coli (strain K12) OX=83333 GN=crr PE=1	0.14
>sp|P75895|RUTD_ECOLI Putative carbamate hydrolase RutD OS=Escherichia coli (strain K12) OX=83333 GN=rutD PE=1	0.15
>sp|P76063|YDAS_ECOLI Uncharacterized protein YdaS OS=Escherichia coli (strain K12) OX=83333 GN=ydaS PE=3	0.21
>sp|P76084|PAAI_ECOLI Acyl-coenzyme A thioesterase PaaI OS=Escherichia coli (strain K12) OX=83333 GN=paaI PE=1	0.15
>sp|P76117|YNCG_ECOLI Uncharacterized GST-like protein YncG OS=Escherichia coli (strain K12) OX=83333 GN=yncG PE=3	0.15
>sp|P76148|YNEG_ECOLI Uncharacterized protein YneG OS=Escherichia coli (strain K12) OX=83333 GN=yneG PE=4	0.2
>sp|P76227|YNJH_ECOLI Uncharacterized protein YnjH OS=Escherichia coli (strain K12) OX=83333 GN=ynjH PE=3	0.19
>sp|P76256|TSAB_ECOLI tRNA threonylcarbamoyladenosine biosynthesis protein TsaB OS=Escherichia coli (strain K12) OX=83333 GN=tsaB PE=1	0.57
>sp|P76280|YOBB_ECOLI Uncharacterized protein YobB OS=Escherichia coli (strain K12) OX=83333 GN=yobB PE=4	0.21
>sp|P76399|MDTC_ECOLI Multidrug resistance protein MdtC OS=Escherichia coli (strain K12) OX=83333 GN=mdtC PE=1	0.18
>sp|P76473|ARNT_ECOLI Undecaprenyl phosphate-alpha-4-amino-4-deoxy-L-arabinose arabinosyl transferase OS=Escherichia coli (strain K12) OX=83333 GN=arnT PE=1	0.14
>sp|P76552|EUTH_ECOLI Probable ethanolamine permease EutH OS=Escherichia coli (strain K12) OX=83333 GN=eutH PE=3	0.14
>sp|P76616|YGAQ_ECOLI Putative uncharacterized protein YgaQ OS=Escherichia coli (strain K12) OX=83333 GN=ygaQ PE=5	0.21
>sp|P77286|YDEU_ECOLI Uncharacterized protein YdeU OS=Escherichia coli (strain K12) OX=83333 GN=ydeU PE=5	0.14
>sp|P77330|BORD_ECOLI Prophage lipoprotein Bor homolog OS=Escherichia coli (strain K12) OX=83333 GN=borD PE=3	0.17
>sp|P77381|DJLB_ECOLI Uncharacterized J domain-containing protein DjlB OS=Escherichia coli (strain K12) OX=83333 GN=djlB PE=4	0.18
>sp|P77481|YCJV_ECOLI Putative uncharacterized ABC transporter ATP-binding protein YcjV OS=Escherichia coli (strain K12) OX=83333 GN=ycjV PE=5	0.16
>sp|P77579|PTFC1_ECOLI Fructose-like permease IIC component 1 OS=Escherichia coli (strain K12) OX=83333 GN=fryC PE=1	0.23
>sp|P77690|ARNB_ECOLI UDP-4-amino-4-deoxy-L-arabinose--oxoglutarate aminotransferase OS=Escherichia coli (strain K12) OX=83333 GN=arnB PE=1	0.13
>sp|P77716|YCJP_ECOLI Inner membrane ABC transporter permease protein YcjP OS=Escherichia coli (strain K12) OX=83333 GN=ycjP PE=1	0.14
>sp|Q2EEP9|YAFF_ECOLI Putative uncharacterized protein YafF OS=Escherichia coli (strain K12) OX=83333 GN=yafF PE=5	0.24
>sp|Q46799|XDHA_ECOLI Putative xanthine dehydrogenase molybdenum-binding subunit XdhA OS=Escherichia coli (strain K12) OX=83333 GN=xdhA PE=2	0.2
>sp|Q46851|GPR_ECOLI L-glyceraldehyde 3-phosphate reductase OS=Escherichia coli (strain K12) OX=83333 GN=gpr PE=1	0.15
>sp|C1P601|RZOQ_ECOLI Putative lipoprotein RzoQ OS=Escherichia coli (strain K12) OX=83333 GN=rzoQ PE=3	0.14
>sp|P00957|SYA_ECOLI Alanine--tRNA ligase OS=Escherichia coli (strain K12) OX=83333 GN=alaS PE=1	0.18
>sp|P03817|MIOC_ECOLI Protein MioC OS=Escherichia coli (strain K12) OX=83333 GN=mioC PE=1	0.14
>sp|P03825|GSPB_ECOLI Putative general secretion pathway protein B OS=Escherichia coli (strain K12) OX=83333 GN=gspB PE=2	0.54
>sp|P05793|ILVC_ECOLI Ketol-acid reductoisomerase (NADP(+)) OS=Escherichia coli (strain K12) OX=83333 GN=ilvC PE=1	0.25
>sp|P05852|TSAD_ECOLI tRNA N6-adenosine threonylcarbamoyltransferase OS=Escherichia coli (strain K12) OX=83333 GN=tsaD PE=1	0.18
>sp|P06974|FLIM_ECOLI Flagellar motor switch protein FliM OS=Escherichia coli (strain K12) OX=83333 GN=fliM PE=1	0.17
>sp|P08245|YCIH_ECOLI Uncharacterized protein YciH OS=Escherichia coli (strain K12) OX=83333 GN=yciH PE=1	0.42
>sp|P09169|OMPT_ECOLI Protease 7 OS=Escherichia coli (strain K12) OX=83333 GN=ompT PE=1	0.15
>sp|P09549|DEDD_ECOLI Cell division protein DedD OS=Escherichia coli (strain K12) OX=83333 GN=dedD PE=1	0.18
>sp|P0A6J3|CYSZ_ECOLI Sulfate transporter CysZ OS=Escherichia coli (strain K12) OX=83333 GN=cysZ PE=1	0.13
>sp|P0A6R0|FABH_ECOLI Beta-ketoacyl-[acyl-carrier-protein] synthase III OS=Escherichia coli (strain K12) OX=83333 GN=fabH PE=1	0.15
>sp|P0A703|HYBF_ECOLI Hydrogenase maturation factor HybF OS=Escherichia coli (strain K12) OX=83333 GN=hybF PE=1	0.15
>sp|P0A717|KPRS_ECOLI Ribose-phosphate pyrophosphokinase OS=Escherichia coli (strain K12) OX=83333 GN=prs PE=1	0.2
>sp|P0A754|KEFF_ECOLI Glutathione-regulated potassium-efflux system ancillary protein KefF OS=Escherichia coli (strain K12) OX=83333 GN=kefF PE=1	0.15
>sp|P0A7U3|RS19_ECOLI Small ribosomal subunit protein uS19 OS=Escherichia coli (strain K12) OX=83333 GN=rpsS PE=1	0.26
>sp|P0A850|TIG_ECOLI Trigger factor OS=Escherichia coli (strain K12) OX=83333 GN=tig PE=1	0.15
>sp|P0A8F8|UVRB_ECOLI UvrABC system protein B OS=Escherichia coli (strain K12) OX=83333 GN=uvrB PE=1	0.21
>sp|P0A8N5|SYK2_ECOLI Lysine--tRNA ligase, heat inducible OS=Escherichia coli (strain K12) OX=83333 GN=lysU PE=1	0.15
>sp|P0A976|CSPF_ECOLI Cold shock-like protein CspF OS=Escherichia coli (strain K12) OX=83333 GN=cspF PE=3	0.34
>sp|P0A982|CSPH_ECOLI Cold shock-like protein CspH OS=Escherichia coli (strain K12) OX=83333 GN=cspH PE=3	0.29
>sp|P0A9K7|PHOU_ECOLI Phosphate-specific transport system accessory protein PhoU OS=Escherichia coli (strain K12) OX=83333 GN=phoU PE=1	0.16
>sp|P0AA95|YACC_ECOLI Uncharacterized protein YacC OS=Escherichia coli (strain K12) OX=83333 GN=yacC PE=3	0.15
>sp|P0ABI8|CYOB_ECOLI Cytochrome bo(3) ubiquinol oxidase subunit 1 OS=Escherichia coli (strain K12) OX=83333 GN=cyoB PE=1	0.18
>sp|P0ABM5|CCMD_ECOLI Heme exporter protein D OS=Escherichia coli (strain K12) OX=83333 GN=ccmD PE=1	0.16
>sp|P0ABR5|HCAE_ECOLI 3-phenylpropionate/cinnamic acid dioxygenase subunit alpha OS=Escherichia coli (strain K12) OX=83333 GN=hcaE PE=1	0.14
>sp|P0ABV2|EXBD_ECOLI Biopolymer transport protein ExbD OS=Escherichia coli (strain K12) OX=83333 GN=exbD PE=1	0.2
>sp|P0ABW5|SFMA_ECOLI Uncharacterized fimbrial-like protein SfmA OS=Escherichia coli (strain K12) OX=83333 GN=sfmA PE=2	0.15
>sp|P0AC86|PHSG_ECOLI Glycogen phosphorylase OS=Escherichia coli (strain K12) OX=83333 GN=glgP PE=3	0.17
>sp|P0ACN7|CYTR_ECOLI HTH-type transcriptional repressor CytR OS=Escherichia coli (strain K12) OX=83333 GN=cytR PE=1	0.22
>sp|P0AEB2|DACA_ECOLI D-alanyl-D-alanine carboxypeptidase DacA OS=Escherichia coli (strain K12) OX=83333 GN=dacA PE=1	0.18
>sp|P0AF16|MURJ_ECOLI Lipid II flippase MurJ OS=Escherichia coli (strain K12) OX=83333 GN=murJ PE=1	0.14
>sp|P0AFD1|NUOE_ECOLI NADH-quinone oxidoreductase subunit E OS=Escherichia coli (strain K12) OX=83333 GN=nuoE PE=1	0.14
>sp|P0AFN2|PSPC_ECOLI Phage shock protein C OS=Escherichia coli (strain K12) OX=83333 GN=pspC PE=1	0.28
>sp|P0AFR4|YCIO_ECOLI Uncharacterized protein YciO OS=Escherichia coli (strain K12) OX=83333 GN=yciO PE=1	0.15
>sp|P0AG11|UMUD_ECOLI Protein UmuD OS=Escherichia coli (strain K12) OX=83333 GN=umuD PE=1	0.27
>sp|P0C093|SLMA_ECOLI Nucleoid occlusion factor SlmA OS=Escherichia coli (strain K12) OX=83333 GN=slmA PE=1	0.2
>sp|P0CF29|INSB6_ECOLI Insertion element IS1 6 protein InsB OS=Escherichia coli (strain K12) OX=83333 GN=insB6 PE=3	0.41
>sp|P0CF57|INSD5_ECOLI Transposase InsD for insertion element IS2I OS=Escherichia coli (strain K12) OX=83333 GN=insD5 PE=4	0.2
>sp|P0CF68|INSE3_ECOLI Transposase InsE for insertion sequence IS3C OS=Escherichia coli (strain K12) OX=83333 GN=insE3 PE=3	0.18
>sp|P0DMC9|RCSA_ECOLI Transcriptional regulatory protein RcsA OS=Escherichia coli (strain K12) OX=83333 GN=rcsA PE=1	0.43
>sp|P0DSH0|YRIB_ECOLI Protein YriB OS=Escherichia coli (strain K12) OX=83333 GN=yriB PE=1	0.32
>sp|P12295|UNG_ECOLI Uracil-DNA glycosylase OS=Escherichia coli (strain K12) OX=83333 GN=ung PE=1	0.2
>sp|P13029|KATG_ECOLI Catalase-peroxidase OS=Escherichia coli (strain K12) OX=83333 GN=katG PE=1	0.16
>sp|P14900|MURD_ECOLI UDP-N-acetylmuramoylalanine--D-glutamate ligase OS=Escherichia coli (strain K12) OX=83333 GN=murD PE=1	0.15
>sp|P16430|HYCD_ECOLI Formate hydrogenlyase subunit 4 OS=Escherichia coli (strain K12) OX=83333 GN=hycD PE=1	0.17
>sp|P17410|CHBR_ECOLI HTH-type transcriptional regulator ChbR OS=Escherichia coli (strain K12) OX=83333 GN=chbR PE=1	0.43
>sp|P19636|EUTC_ECOLI Ethanolamine ammonia-lyase small subunit OS=Escherichia coli (strain K12) OX=83333 GN=eutC PE=1	0.27
>sp|P21369|PNCA_ECOLI Nicotinamidase OS=Escherichia coli (strain K12) OX=83333 GN=pncA PE=1	0.19
>sp|P21829|YBHA_ECOLI Pyridoxal phosphate phosphatase YbhA OS=Escherichia coli (strain K12) OX=83333 GN=ybhA PE=1	0.13
>sp|P23843|OPPA_ECOLI Periplasmic oligopeptide-binding protein OppA OS=Escherichia coli (strain K12) OX=83333 GN=oppA PE=1	0.14
>sp|P24224|ACPS_ECOLI Holo-[acyl-carrier-protein] synthase OS=Escherichia coli (strain K12) OX=83333 GN=acpS PE=1	0.41
>sp|P25736|END1_ECOLI Endonuclease-1 OS=Escherichia coli (strain K12) OX=83333 GN=endA PE=1	0.23
>sp|P27241|WAAZ_ECOLI Probable 3-deoxy-manno-octulosonic acid transferase OS=Escherichia coli (strain K12) OX=83333 GN=waaZ PE=4	0.17
>sp|P31133|POTF_ECOLI Putrescine-binding periplasmic protein PotF OS=Escherichia coli (strain K12) OX=83333 GN=potF PE=1	0.13
>sp|P32134|YIHM_ECOLI Uncharacterized protein YihM OS=Escherichia coli (strain K12) OX=83333 GN=yihM PE=4	0.15
>sp|P32141|SQUT_ECOLI Sulfofructosephosphate aldolase OS=Escherichia coli (strain K12) OX=83333 GN=yihT PE=1	0.18
>sp|P32167|YIIX_ECOLI Uncharacterized protein YiiX OS=Escherichia coli (strain K12) OX=83333 GN=yiiX PE=3	0.14
>sp|P33235|FLGK_ECOLI Flagellar hook-associated protein 1 OS=Escherichia coli (strain K12) OX=83333 GN=flgK PE=1	0.14
>sp|P33369|MDTQ_ECOLI Putative multidrug resistance outer membrane protein MdtQ OS=Escherichia coli (strain K12) OX=83333 GN=mdtQ PE=5	0.18
>sp|P36937|KDPF_ECOLI Potassium-transporting ATPase KdpF subunit OS=Escherichia coli (strain K12) OX=83333 GN=kdpF PE=1	0.37
>sp|P37001|PAGP_ECOLI Lipid A palmitoyltransferase PagP OS=Escherichia coli (strain K12) OX=83333 GN=pagP PE=1	0.13
>sp|P37056|YAEF_ECOLI Probable lipoprotein peptidase YaeF OS=Escherichia coli (strain K12) OX=83333 GN=yaeF PE=3	0.16
>sp|P37325|YBCH_ECOLI Uncharacterized protein YbcH OS=Escherichia coli (strain K12) OX=83333 GN=ybcH PE=3	0.39
>sp|P37621|YHHS_ECOLI Uncharacterized MFS-type transporter YhhS OS=Escherichia coli (strain K12) OX=83333 GN=yhhS PE=1	0.17
>sp|P37691|YIBQ_ECOLI Uncharacterized protein YibQ OS=Escherichia coli (strain K12) OX=83333 GN=yibQ PE=3	0.48
>sp|P39293|YJFK_ECOLI Uncharacterized protein YjfK OS=Escherichia coli (strain K12) OX=83333 GN=yjfK PE=4	0.17
>sp|P39836|YFEH_ECOLI Putative symporter YfeH OS=Escherichia coli (strain K12) OX=83333 GN=yfeH PE=3	0.14
>sp|P42593|FADH_ECOLI 2,4-dienoyl-CoA reductase [(2E)-enoyl-CoA-producing] OS=Escherichia coli (strain K12) OX=83333 GN=fadH PE=1	0.17
>sp|P42597|UTPP_ECOLI UTP pyrophosphatase OS=Escherichia coli (strain K12) OX=83333 GN=ygjP PE=1	0.23
>sp|P43667|YGAH_ECOLI Uncharacterized protein YgaH OS=Escherichia coli (strain K12) OX=83333 GN=ygaH PE=4	0.14
>sp|P46852|YHHW_ECOLI Quercetin 2,3-dioxygenase OS=Escherichia coli (strain K12) OX=83333 GN=yhhW PE=1	0.19
>sp|P52107|CSGC_ECOLI Curli assembly protein CsgC OS=Escherichia coli (strain K12) OX=83333 GN=csgC PE=2	0.17
>sp|P52134|YPJK_ECOLI Uncharacterized protein YpjK OS=Escherichia coli (strain K12) OX=83333 GN=ypjK PE=3	0.27
>sp|P60906|SYH_ECOLI Histidine--tRNA ligase OS=Escherichia coli (strain K12) OX=83333 GN=hisS PE=1	0.14
>sp|P62517|OPGH_ECOLI Glucans biosynthesis glucosyltransferase H OS=Escherichia coli (strain K12) OX=83333 GN=mdoH PE=1	0.21
>sp|P62672|APAG_ECOLI Protein ApaG OS=Escherichia coli (strain K12) OX=83333 GN=apaG PE=3	0.16
>sp|P63204|GADE_ECOLI Transcriptional regulator GadE OS=Escherichia coli (strain K12) OX=83333 GN=gadE PE=1	0.19
>sp|P69910|DCEB_ECOLI Glutamate decarboxylase beta OS=Escherichia coli (strain K12) OX=83333 GN=gadB PE=1	0.12
>sp|P75616|YAAX_ECOLI Uncharacterized protein YaaX OS=Escherichia coli (strain K12) OX=83333 GN=yaaX PE=3	0.2
>sp|P75948|THIK_ECOLI Thiamine kinase OS=Escherichia coli (strain K12) OX=83333 GN=thiK PE=1	0.19
>sp|P75961|YCFZ_ECOLI Inner membrane protein YcfZ OS=Escherichia coli (strain K12) OX=83333 GN=ycfZ PE=1	0.15
>sp|P75967|YMFD_ECOLI Uncharacterized protein YmfD OS=Escherichia coli (strain K12) OX=83333 GN=ymfD PE=4	0.19
>sp|P75973|YMFJ_ECOLI Uncharacterized protein YmfJ OS=Escherichia coli (strain K12) OX=83333 GN=ymfJ PE=4	0.41
>sp|P75974|COHE_ECOLI Prophage repressor CohE OS=Escherichia coli (strain K12) OX=83333 GN=cohE PE=4	0.28
>sp|P76015|DHAK_ECOLI PEP-dependent dihydroxyacetone kinase, dihydroxyacetone-binding subunit DhaK OS=Escherichia coli (strain K12) OX=83333 GN=dhaK PE=1	0.14
>sp|P76141|LSRR_ECOLI Transcriptional regulator LsrR OS=Escherichia coli (strain K12) OX=83333 GN=lsrR PE=1	0.57
>sp|P76156|YDFO_ECOLI Uncharacterized protein YdfO OS=Escherichia coli (strain K12) OX=83333 GN=ydfO PE=1	0.2
>sp|P76163|YDFV_ECOLI Uncharacterized protein YdfV OS=Escherichia coli (strain K12) OX=83333 GN=ydfV PE=4	0.2
>sp|P76344|ZINT_ECOLI Metal-binding protein ZinT OS=Escherichia coli (strain K12) OX=83333 GN=zinT PE=1	0.18
>sp|P76387|WZC_ECOLI Tyrosine-protein kinase wzc OS=Escherichia coli (strain K12) OX=83333 GN=wzc PE=1	0.14
>sp|P76470|RHMT_ECOLI Inner membrane transport protein RhmT OS=Escherichia coli (strain K12) OX=83333 GN=rhmT PE=1	0.19
>sp|P76515|YFDS_ECOLI Uncharacterized protein YfdS OS=Escherichia coli (strain K12) OX=83333 GN=yfdS PE=4	0.22
>sp|P76578|A2MG_ECOLI Alpha-2-macroglobulin OS=Escherichia coli (strain K12) OX=83333 GN=yfhM PE=1	0.21
>sp|P77489|PAOC_ECOLI Aldehyde oxidoreductase molybdenum-binding subunit PaoC OS=Escherichia coli (strain K12) OX=83333 GN=paoC PE=1	0.15
>sp|P77538|YFHR_ECOLI Uncharacterized protein YfhR OS=Escherichia coli (strain K12) OX=83333 GN=yfhR PE=3	0.13
>sp|P77544|YFCF_ECOLI Glutathione S-transferase YfcF OS=Escherichia coli (strain K12) OX=83333 GN=yfcF PE=1	0.19
>sp|Q46821|UACT_ECOLI Uric acid transporter UacT OS=Escherichia coli (strain K12) OX=83333 GN=uacT PE=1	0.49
>sp|Q47146|FADE_ECOLI Acyl-coenzyme A dehydrogenase OS=Escherichia coli (strain K12) OX=83333 GN=fadE PE=2	0.15
>sp|Q6BEX5|YJDP_ECOLI Uncharacterized protein YjdP OS=Escherichia coli (strain K12) OX=83333 GN=yjdP PE=3	0.41
>sp|A5A630|YTCA_ECOLI Uncharacterized protein YtcA OS=Escherichia coli (strain K12) OX=83333 GN=ytcA PE=3	0.15
>sp|P00562|AK2H_ECOLI Bifunctional aspartokinase/homoserine dehydrogenase 2 OS=Escherichia coli (strain K12) OX=83333 GN=metL PE=1	0.15
>sp|P00804|LSPA_ECOLI Lipoprotein signal peptidase OS=Escherichia coli (strain K12) OX=83333 GN=lspA PE=1	0.12
>sp|P02924|ARAF_ECOLI L-arabinose-binding periplasmic protein OS=Escherichia coli (strain K12) OX=83333 GN=araF PE=1	0.13
>sp|P02932|PHOE_ECOLI Outer membrane porin PhoE OS=Escherichia coli (strain K12) OX=83333 GN=phoE PE=1	0.17
>sp|P05847|TTDA_ECOLI L(+)-tartrate dehydratase subunit alpha OS=Escherichia coli (strain K12) OX=83333 GN=ttdA PE=1	0.13
>sp|P07026|SDIA_ECOLI Regulatory protein SdiA OS=Escherichia coli (strain K12) OX=83333 GN=sdiA PE=1	0.17
>sp|P07395|SYFB_ECOLI Phenylalanine--tRNA ligase beta subunit OS=Escherichia coli (strain K12) OX=83333 GN=pheT PE=1	0.15
>sp|P07623|METAS_ECOLI Homoserine O-succinyltransferase OS=Escherichia coli (strain K12) OX=83333 GN=metAS PE=1	0.12
>sp|P0A6I9|COAE_ECOLI Dephospho-CoA kinase OS=Escherichia coli (strain K12) OX=83333 GN=coaE PE=1	0.14
>sp|P0A6S5|FTSB_ECOLI Cell division protein FtsB OS=Escherichia coli (strain K12) OX=83333 GN=ftsB PE=1	0.24
>sp|P0A6X7|IHFA_ECOLI Integration host factor subunit alpha OS=Escherichia coli (strain K12) OX=83333 GN=ihfA PE=1	0.24
>sp|P0A828|SMG_ECOLI Protein Smg OS=Escherichia coli (strain K12) OX=83333 GN=smg PE=3	0.42
>sp|P0A8H6|YIHI_ECOLI Der GTPase-activating protein YihI OS=Escherichia coli (strain K12) OX=83333 GN=yihI PE=1	0.19
>sp|P0A968|CSPD_ECOLI Cold shock-like protein CspD OS=Escherichia coli (strain K12) OX=83333 GN=cspD PE=1	0.25
>sp|P0A9S1|FUCO_ECOLI Lactaldehyde reductase OS=Escherichia coli (strain K12) OX=83333 GN=fucO PE=1	0.12
>sp|P0AAJ8|HYBA_ECOLI Hydrogenase-2 operon protein HybA OS=Escherichia coli (strain K12) OX=83333 GN=hybA PE=3	0.24
>sp|P0AAN5|YAIA_ECOLI Uncharacterized protein YaiA OS=Escherichia coli (strain K12) OX=83333 GN=yaiA PE=1	0.25
>sp|P0AAV6|YBGS_ECOLI Uncharacterized protein YbgS OS=Escherichia coli (strain K12) OX=83333 GN=ybgS PE=3	0.34
>sp|P0AB43|YCGL_ECOLI Protein YcgL OS=Escherichia coli (strain K12) OX=83333 GN=ycgL PE=1	0.24
>sp|P0AB58|LAPB_ECOLI Lipopolysaccharide assembly protein B OS=Escherichia coli (strain K12) OX=83333 GN=lapB PE=1	0.16
>sp|P0ABI4|CORA_ECOLI Magnesium transport protein CorA OS=Escherichia coli (strain K12) OX=83333 GN=corA PE=1	0.14
>sp|P0ABS1|DKSA_ECOLI RNA polymerase-binding transcription factor DksA OS=Escherichia coli (strain K12) OX=83333 GN=dksA PE=1	0.43
>sp|P0AC59|GLRX2_ECOLI Glutaredoxin 2 OS=Escherichia coli (strain K12) OX=83333 GN=grxB PE=1	0.11
>sp|P0AC96|GNTU_ECOLI Low-affinity gluconate transporter OS=Escherichia coli (strain K12) OX=83333 GN=gntU PE=1	0.13
>sp|P0ACC3|ERPA_ECOLI Iron-sulfur cluster insertion protein ErpA OS=Escherichia coli (strain K12) OX=83333 GN=erpA PE=1	0.44
>sp|P0ACD2|WCAF_ECOLI Putative colanic acid biosynthesis acetyltransferase WcaF OS=Escherichia coli (strain K12) OX=83333 GN=wcaF PE=3	0.18
>sp|P0ACP5|GNTR_ECOLI HTH-type transcriptional regulator GntR OS=Escherichia coli (strain K12) OX=83333 GN=gntR PE=1	0.15
>sp|P0ADF3|LPRH_ECOLI rho operon leader peptide OS=Escherichia coli (strain K12) OX=83333 GN=rhoL PE=4	0.28
>sp|P0ADR0|YQAA_ECOLI Inner membrane protein YqaA OS=Escherichia coli (strain K12) OX=83333 GN=yqaA PE=1	0.13
>sp|P0AE12|AMN_ECOLI AMP nucleosidase OS=Escherichia coli (strain K12) OX=83333 GN=amn PE=1	0.21
>sp|P0AEH3|ELAA_ECOLI Protein ElaA OS=Escherichia coli (strain K12) OX=83333 GN=elaA PE=1	0.43
>sp|P0AEJ6|EUTB_ECOLI Ethanolamine ammonia-lyase large subunit OS=Escherichia coli (strain K12) OX=83333 GN=eutB PE=1	0.14
>sp|P0AEK2|FABG_ECOLI 3-oxoacyl-[acyl-carrier-protein] reductase FabG OS=Escherichia coli (strain K12) OX=83333 GN=fabG PE=1	0.14
>sp|P0AEY1|MARC_ECOLI UPF0056 inner membrane protein MarC OS=Escherichia coli (strain K12) OX=83333 GN=marC PE=1	0.16
>sp|P0AEZ7|MLTD_ECOLI Membrane-bound lytic murein transglycosylase D OS=Escherichia coli (strain K12) OX=83333 GN=mltD PE=1	0.25
>sp|P0AFK0|PMBA_ECOLI Metalloprotease PmbA OS=Escherichia coli (strain K12) OX=83333 GN=pmbA PE=1	0.22
>sp|P0AFX7|RSEA_ECOLI Anti-sigma-E factor RseA OS=Escherichia coli (strain K12) OX=83333 GN=rseA PE=1	0.37
>sp|P0AGE6|CHRR_ECOLI Quinone reductase OS=Escherichia coli (strain K12) OX=83333 GN=chrR PE=1	0.18
>sp|P0AGG4|THIO2_ECOLI Thioredoxin 2 OS=Escherichia coli (strain K12) OX=83333 GN=trxC PE=1	0.13
>sp|P0DN74|YTIA_ECOLI Uncharacterized protein YtiA OS=Escherichia coli (strain K12) OX=83333 GN=ytiA PE=4	0.15
>sp|P0DP70|PHNE2_ECOLI Putative cryptic phosphonate transport system permease protein PhnE2 OS=Escherichia coli (strain K12) OX=83333 GN=phnE PE=5	0.26
>sp|P0DPO4|YNAM_ECOLI Protein YnaM OS=Escherichia coli (strain K12) OX=83333 GN=ynaM PE=1	0.32
>sp|P0DPO9|YNFR_ECOLI Protein YnfR OS=Escherichia coli (strain K12) OX=83333 GN=ynfR PE=1	0.21
>sp|P11290|YIBD_ECOLI Uncharacterized glycosyltransferase YibD OS=Escherichia coli (strain K12) OX=83333 GN=yibD PE=3	0.19
>sp|P11458|NADA_ECOLI Quinolinate synthase OS=Escherichia coli (strain K12) OX=83333 GN=nadA PE=1	0.12
>sp|P11663|FUME_ECOLI Fumarase E OS=Escherichia coli (strain K12) OX=83333 GN=fumE PE=1	0.26
>sp|P11868|TDCD_ECOLI Propionate kinase OS=Escherichia coli (strain K12) OX=83333 GN=tdcD PE=1	0.12
>sp|P13016|AMPD_ECOLI 1,6-anhydro-N-acetylmuramyl-L-alanine amidase AmpD OS=Escherichia coli (strain K12) OX=83333 GN=ampD PE=1	0.13
>sp|P14175|PROV_ECOLI Glycine betaine/proline betaine transport system ATP-binding protein ProV OS=Escherichia coli (strain K12) OX=83333 GN=proV PE=1	0.14
>sp|P16687|PHNI_ECOLI Alpha-D-ribose 1-methylphosphonate 5-triphosphate synthase subunit PhnI OS=Escherichia coli (strain K12) OX=83333 GN=phnI PE=1	0.11
>sp|P16690|PHNN_ECOLI Ribose 1,5-bisphosphate phosphokinase PhnN OS=Escherichia coli (strain K12) OX=83333 GN=phnN PE=1	0.15
>sp|P17411|CHBF_ECOLI 6-phospho-beta-glucosidase OS=Escherichia coli (strain K12) OX=83333 GN=chbF PE=1	0.14
>sp|P21515|ACPH_ECOLI Acyl carrier protein phosphodiesterase OS=Escherichia coli (strain K12) OX=83333 GN=acpH PE=1	0.19
>sp|P21517|MALZ_ECOLI Maltodextrin glucosidase OS=Escherichia coli (strain K12) OX=83333 GN=malZ PE=1	0.2
>sp|P25550|ASLB_ECOLI Anaerobic sulfatase-maturating enzyme homolog AslB OS=Escherichia coli (strain K12) OX=83333 GN=aslB PE=3	0.18
>sp|P25740|WAAG_ECOLI Lipopolysaccharide glucosyltransferase WaaG OS=Escherichia coli (strain K12) OX=83333 GN=waaG PE=1	0.16
>sp|P25889|PREA_ECOLI NAD-dependent dihydropyrimidine dehydrogenase subunit PreA OS=Escherichia coli (strain K12) OX=83333 GN=preA PE=1	0.15
>sp|P27844|RARD_ECOLI Protein RarD OS=Escherichia coli (strain K12) OX=83333 GN=rarD PE=1	0.13
>sp|P30131|HYPF_ECOLI Carbamoyltransferase HypF OS=Escherichia coli (strain K12) OX=83333 GN=hypF PE=1	0.18
>sp|P30979|YBEF_ECOLI Uncharacterized HTH-type transcriptional regulator YbeF OS=Escherichia coli (strain K12) OX=83333 GN=ybeF PE=3	0.17
>sp|P32157|YIIM_ECOLI Protein YiiM OS=Escherichia coli (strain K12) OX=83333 GN=yiiM PE=1	0.17
>sp|P32720|ALSC_ECOLI D-allose transport system permease protein AlsC OS=Escherichia coli (strain K12) OX=83333 GN=alsC PE=1	0.16
>sp|P37049|YAEI_ECOLI Phosphodiesterase YaeI OS=Escherichia coli (strain K12) OX=83333 GN=yaeI PE=3	0.14
>sp|P37342|YJJI_ECOLI Uncharacterized protein YjjI OS=Escherichia coli (strain K12) OX=83333 GN=yjjI PE=1	0.16
>sp|P37665|YIAD_ECOLI Probable lipoprotein YiaD OS=Escherichia coli (strain K12) OX=83333 GN=yiaD PE=1	0.17
>sp|P45424|NANQ_ECOLI N-acetylneuraminate anomerase NanQ OS=Escherichia coli (strain K12) OX=83333 GN=nanQ PE=1	0.27
>sp|P45463|TTDR_ECOLI HTH-type transcriptional activator TtdR OS=Escherichia coli (strain K12) OX=83333 GN=ttdR PE=3	0.17
>sp|P45508|YFAL_ECOLI Probable autotransporter YfaL OS=Escherichia coli (strain K12) OX=83333 GN=yfaL PE=1	0.17
>sp|P45767|YHDX_ECOLI Putative amino-acid ABC transporter permease protein YhdX OS=Escherichia coli (strain K12) OX=83333 GN=yhdX PE=3	0.13
>sp|P46846|GNTX_ECOLI DNA utilization protein YhgH OS=Escherichia coli (strain K12) OX=83333 GN=gntX PE=3	0.24
>sp|P52627|FLIZ_ECOLI Regulator of sigma S factor FliZ OS=Escherichia coli (strain K12) OX=83333 GN=fliZ PE=2	0.18
>sp|P58042|RZOR_ECOLI Prophage outer membrane lipoprotein RzoR OS=Escherichia coli (strain K12) OX=83333 GN=rzoR PE=3	0.21
>sp|P64519|YODD_ECOLI Uncharacterized protein YodD OS=Escherichia coli (strain K12) OX=83333 GN=yodD PE=4	0.37
>sp|P64542|YPEC_ECOLI Uncharacterized protein YpeC OS=Escherichia coli (strain K12) OX=83333 GN=ypeC PE=3	0.16
>sp|P68767|AMPA_ECOLI Cytosol aminopeptidase OS=Escherichia coli (strain K12) OX=83333 GN=pepA PE=1	0.14
>sp|P69805|PTND_ECOLI PTS system mannose-specific EIID component OS=Escherichia coli (strain K12) OX=83333 GN=manZ PE=1	0.13
>sp|P69808|PTFB1_ECOLI PTS system fructose-like EIIB component 1 OS=Escherichia coli (strain K12) OX=83333 GN=fryB PE=1	0.18
>sp|P75801|DGCI_ECOLI Probable diguanylate cyclase DgcI OS=Escherichia coli (strain K12) OX=83333 GN=dgcI PE=3	0.12
>sp|P75914|YCDX_ECOLI Probable phosphatase YcdX OS=Escherichia coli (strain K12) OX=83333 GN=ycdX PE=1	0.12
>sp|P75975|CROE_ECOLI Prophage transcriptional regulatory protein OS=Escherichia coli (strain K12) OX=83333 GN=croE PE=4	0.29
>sp|P75976|YMFL_ECOLI Uncharacterized protein YmfL OS=Escherichia coli (strain K12) OX=83333 GN=ymfL PE=4	0.37
>sp|P75978|YMFN_ECOLI Protein YmfN OS=Escherichia coli (strain K12) OX=83333 GN=ymfN PE=3	0.14
>sp|P76057|YDAQ_ECOLI Uncharacterized protein YdaQ OS=Escherichia coli (strain K12) OX=83333 GN=ydaQ PE=4	0.24
>sp|P76104|RLHA_ECOLI 23S rRNA 5-hydroxycytidine C2501 synthase OS=Escherichia coli (strain K12) OX=83333 GN=rlhA PE=1	0.15
>sp|P76165|YDFX_ECOLI Protein YdfX OS=Escherichia coli (strain K12) OX=83333 GN=ydfX PE=4	0.18
>sp|P76230|YDJK_ECOLI Putative metabolite transport protein YdjK OS=Escherichia coli (strain K12) OX=83333 GN=ydjK PE=3	0.16
>sp|P76369|YEEY_ECOLI Uncharacterized HTH-type transcriptional regulator YeeY OS=Escherichia coli (strain K12) OX=83333 GN=yeeY PE=3	0.2
>sp|P76398|MDTB_ECOLI Multidrug resistance protein MdtB OS=Escherichia coli (strain K12) OX=83333 GN=mdtB PE=1	0.16
>sp|P76507|YFDI_ECOLI Uncharacterized protein YfdI OS=Escherichia coli (strain K12) OX=83333 GN=yfdI PE=4	0.14
>sp|P77181|PAAY_ECOLI Phenylacetic acid degradation protein PaaY OS=Escherichia coli (strain K12) OX=83333 GN=paaY PE=3	0.13
>sp|P77307|FETB_ECOLI Probable iron export permease protein FetB OS=Escherichia coli (strain K12) OX=83333 GN=fetB PE=1	0.14
>sp|P77376|YDGJ_ECOLI Uncharacterized oxidoreductase YdgJ OS=Escherichia coli (strain K12) OX=83333 GN=ydgJ PE=1	0.14
>sp|P77536|YKGF_ECOLI Uncharacterized electron transport protein YkgF OS=Escherichia coli (strain K12) OX=83333 GN=ykgF PE=3	0.17
>sp|P77781|MENI_ECOLI 1,4-dihydroxy-2-naphthoyl-CoA hydrolase OS=Escherichia coli (strain K12) OX=83333 GN=menI PE=1	0.14
>sp|Q2EET0|YPDJ_ECOLI Protein YpdJ OS=Escherichia coli (strain K12) OX=83333 GN=ypdJ PE=4	0.34
>sp|Q46868|UBIK_ECOLI Ubiquinone biosynthesis accessory factor UbiK OS=Escherichia coli (strain K12) OX=83333 GN=ubiK PE=1	0.21
>sp|Q47622|SAPA_ECOLI Probable ABC transporter periplasmic-binding protein SapA OS=Escherichia coli (strain K12) OX=83333 GN=sapA PE=3	0.14
>sp|Q7DFV4|YMDE_ECOLI Putative uncharacterized protein YmdE OS=Escherichia coli (strain K12) OX=83333 GN=ymdE PE=5	0.24
>sp|Q9Z3A0|YJGW_ECOLI Putative uncharacterized protein YjgW OS=Escherichia coli (strain K12) OX=83333 GN=yjgW PE=5	0.18
>sp|P02930|TOLC_ECOLI Outer membrane protein TolC OS=Escherichia coli (strain K12) OX=83333 GN=tolC PE=1	0.21
>sp|P03819|KEFC_ECOLI Glutathione-regulated potassium-efflux system protein KefC OS=Escherichia coli (strain K12) OX=83333 GN=kefC PE=1	0.27
>sp|P06709|BIRA_ECOLI Bifunctional ligase/repressor BirA OS=Escherichia coli (strain K12) OX=83333 GN=birA PE=1	0.19
>sp|P06966|DICA_ECOLI HTH-type transcriptional regulator DicA OS=Escherichia coli (strain K12) OX=83333 GN=dicA PE=4	0.56
>sp|P07639|AROB_ECOLI 3-dehydroquinate synthase OS=Escherichia coli (strain K12) OX=83333 GN=aroB PE=1	0.12
>sp|P07822|FHUD_ECOLI Iron(3+)-hydroxamate-binding protein FhuD OS=Escherichia coli (strain K12) OX=83333 GN=fhuD PE=1	0.13
>sp|P08142|ILVB_ECOLI Acetolactate synthase isozyme 1 large subunit OS=Escherichia coli (strain K12) OX=83333 GN=ilvB PE=1	0.19
>sp|P08506|DACC_ECOLI D-alanyl-D-alanine carboxypeptidase DacC OS=Escherichia coli (strain K12) OX=83333 GN=dacC PE=1	0.22
>sp|P0A6D7|AROK_ECOLI Shikimate kinase 1 OS=Escherichia coli (strain K12) OX=83333 GN=aroK PE=1	0.17
>sp|P0A6I0|KCY_ECOLI Cytidylate kinase OS=Escherichia coli (strain K12) OX=83333 GN=cmk PE=1	0.15
>sp|P0A6J1|CYSC_ECOLI Adenylyl-sulfate kinase OS=Escherichia coli (strain K12) OX=83333 GN=cysC PE=1	0.17
>sp|P0A6R3|FIS_ECOLI DNA-binding protein Fis OS=Escherichia coli (strain K12) OX=83333 GN=fis PE=1	0.19
>sp|P0A7K6|RL19_ECOLI Large ribosomal subunit protein bL19 OS=Escherichia coli (strain K12) OX=83333 GN=rplS PE=1	0.28
>sp|P0A7M9|RL31_ECOLI Large ribosomal subunit protein bL31 OS=Escherichia coli (strain K12) OX=83333 GN=rpmE PE=1	0.5
>sp|P0A877|TRPA_ECOLI Tryptophan synthase alpha chain OS=Escherichia coli (strain K12) OX=83333 GN=trpA PE=1	0.13
>sp|P0A8A2|YEEN_ECOLI Probable transcriptional regulatory protein YeeN OS=Escherichia coli (strain K12) OX=83333 GN=yeeN PE=1	0.15
>sp|P0A955|ALKH_ECOLI KHG/KDPG aldolase OS=Escherichia coli (strain K12) OX=83333 GN=eda PE=1	0.13
>sp|P0A978|CSPG_ECOLI Cold shock-like protein CspG OS=Escherichia coli (strain K12) OX=83333 GN=cspG PE=1	0.16
>sp|P0A9R4|FER_ECOLI 2Fe-2S ferredoxin OS=Escherichia coli (strain K12) OX=83333 GN=fdx PE=1	0.23
>sp|P0AAB2|WZB_ECOLI Low molecular weight protein-tyrosine-phosphatase Wzb OS=Escherichia coli (strain K12) OX=83333 GN=wzb PE=1	0.2
>sp|P0AAH0|PSTB_ECOLI Phosphate import ATP-binding protein PstB OS=Escherichia coli (strain K12) OX=83333 GN=pstB PE=1	0.37
>sp|P0ABB8|ATMA_ECOLI Magnesium-transporting ATPase, P-type 1 OS=Escherichia coli (strain K12) OX=83333 GN=mgtA PE=1	0.16
>sp|P0ABL1|NRFB_ECOLI Cytochrome c-type protein NrfB OS=Escherichia coli (strain K12) OX=83333 GN=nrfB PE=1	0.16
>sp|P0ABY7|FLHC_ECOLI Flagellar transcriptional regulator FlhC OS=Escherichia coli (strain K12) OX=83333 GN=flhC PE=1	0.13
>sp|P0ACM2|RSPR_ECOLI HTH-type transcriptional repressor RspR OS=Escherichia coli (strain K12) OX=83333 GN=rspR PE=1	0.12
>sp|P0ADC1|LPTE_ECOLI LPS-assembly lipoprotein LptE OS=Escherichia coli (strain K12) OX=83333 GN=lptE PE=1	0.19
>sp|P0AFE4|NUOK_ECOLI NADH-quinone oxidoreductase subunit K OS=Escherichia coli (strain K12) OX=83333 GN=nuoK PE=1	0.26
>sp|P0AFX0|HPF_ECOLI Ribosome hibernation promoting factor OS=Escherichia coli (strain K12) OX=83333 GN=hpf PE=1	0.39
>sp|P0AGJ5|YFIF_ECOLI Uncharacterized tRNA/rRNA methyltransferase YfiF OS=Escherichia coli (strain K12) OX=83333 GN=yfiF PE=1	0.23
>sp|P0AGM7|URAA_ECOLI Uracil permease OS=Escherichia coli (strain K12) OX=83333 GN=uraA PE=1	0.14
>sp|P0CE48|EFTU2_ECOLI Elongation factor Tu 2 OS=Escherichia coli (strain K12) OX=83333 GN=tufB PE=1	0.54
>sp|P0DPD0|LDRA_ECOLI Small toxic polypeptide LdrA OS=Escherichia coli (strain K12) OX=83333 GN=ldrA PE=1	0.36
>sp|P0DPM8|YKGS_ECOLI Protein YkgS OS=Escherichia coli (strain K12) OX=83333 GN=ykgS PE=1	0.25
>sp|P0DV21|YTGB_ECOLI Protein YtgB OS=Escherichia coli (strain K12) OX=83333 GN=ytgB PE=1	0.37
>sp|P10908|UGPQ_ECOLI Glycerophosphodiester phosphodiesterase, cytoplasmic OS=Escherichia coli (strain K12) OX=83333 GN=ugpQ PE=1	0.14
>sp|P12008|AROC_ECOLI Chorismate synthase OS=Escherichia coli (strain K12) OX=83333 GN=aroC PE=1	0.5
>sp|P12999|BIOC_ECOLI Malonyl-[acyl-carrier protein] O-methyltransferase OS=Escherichia coli (strain K12) OX=83333 GN=bioC PE=1	0.16
>sp|P14081|SELB_ECOLI Selenocysteine-specific elongation factor OS=Escherichia coli (strain K12) OX=83333 GN=selB PE=1	0.18
>sp|P18777|DMSC_ECOLI Anaerobic dimethyl sulfoxide reductase chain C OS=Escherichia coli (strain K12) OX=83333 GN=dmsC PE=1	0.13
>sp|P18843|NADE_ECOLI NH(3)-dependent NAD(+) synthetase OS=Escherichia coli (strain K12) OX=83333 GN=nadE PE=1	0.14
>sp|P21437|GLPX2_ECOLI Fructose-1,6-bisphosphatase 2 class 2 OS=Escherichia coli (strain K12) OX=83333 GN=yggF PE=1	0.13
>sp|P21865|KDPD_ECOLI Sensor protein KdpD OS=Escherichia coli (strain K12) OX=83333 GN=kdpD PE=1	0.17
>sp|P22106|ASNB_ECOLI Asparagine synthetase B [glutamine-hydrolyzing] OS=Escherichia coli (strain K12) OX=83333 GN=asnB PE=1	0.2
>sp|P22255|CYSQ_ECOLI 3'(2'),5'-bisphosphate nucleotidase CysQ OS=Escherichia coli (strain K12) OX=83333 GN=cysQ PE=1	0.15
>sp|P23909|MUTS_ECOLI DNA mismatch repair protein MutS OS=Escherichia coli (strain K12) OX=83333 GN=mutS PE=1	0.19
>sp|P25531|YICR_ECOLI UPF0758 protein YicR OS=Escherichia coli (strain K12) OX=83333 GN=yicR PE=3	0.17
>sp|P25728|YGBA_ECOLI Uncharacterized protein YgbA OS=Escherichia coli (strain K12) OX=83333 GN=ygbA PE=4	0.22
>sp|P27242|WAAU_ECOLI Putative lipopolysaccharide heptosyltransferase 4 OS=Escherichia coli (strain K12) OX=83333 GN=waaU PE=4	0.2
>sp|P27431|ROXA_ECOLI Ribosomal protein uL16 3-hydroxylase OS=Escherichia coli (strain K12) OX=83333 GN=roxA PE=1	0.12
>sp|P30136|THIC_ECOLI Phosphomethylpyrimidine synthase OS=Escherichia coli (strain K12) OX=83333 GN=thiC PE=1	0.14
>sp|P30149|YABI_ECOLI Inner membrane protein YabI OS=Escherichia coli (strain K12) OX=83333 GN=yabI PE=1	0.2
>sp|P31057|PANB_ECOLI 3-methyl-2-oxobutanoate hydroxymethyltransferase OS=Escherichia coli (strain K12) OX=83333 GN=panB PE=1	0.12
>sp|P31697|FIMC_ECOLI Chaperone protein FimC OS=Escherichia coli (strain K12) OX=83333 GN=fimC PE=1	0.14
>sp|P32055|FCL_ECOLI GDP-L-fucose synthase OS=Escherichia coli (strain K12) OX=83333 GN=fcl PE=1	0.14
>sp|P32143|SQUV_ECOLI Sulfofructose kinase OS=Escherichia coli (strain K12) OX=83333 GN=yihV PE=1	0.16
>sp|P32155|PTFLA_ECOLI PTS system fructose-like EIIA component OS=Escherichia coli (strain K12) OX=83333 GN=frvA PE=3	0.15
>sp|P32687|YJBF_ECOLI Uncharacterized lipoprotein YjbF OS=Escherichia coli (strain K12) OX=83333 GN=yjbF PE=3	0.11
>sp|P33343|YEHD_ECOLI Uncharacterized fimbrial-like protein YehD OS=Escherichia coli (strain K12) OX=83333 GN=yehD PE=2	0.14
>sp|P33644|PURNU_ECOLI Purine nucleoside phosphorylase YfiH OS=Escherichia coli (strain K12) OX=83333 GN=yfiH PE=1	0.12
>sp|P36930|GATR_ECOLI Putative galactitol utilization operon repressor OS=Escherichia coli (strain K12) OX=83333 GN=gatR PE=5	0.2
>sp|P37177|PT1P_ECOLI Phosphoenolpyruvate-dependent phosphotransferase system OS=Escherichia coli (strain K12) OX=83333 GN=ptsP PE=1	0.21
>sp|P37330|MASZ_ECOLI Malate synthase G OS=Escherichia coli (strain K12) OX=83333 GN=glcB PE=1	0.15
>sp|P37645|YHJG_ECOLI AsmA family protein YhjG OS=Escherichia coli (strain K12) OX=83333 GN=yhjG PE=3	0.15
>sp|P37745|RMLC_ECOLI dTDP-4-dehydrorhamnose 3,5-epimerase OS=Escherichia coli (strain K12) OX=83333 GN=rfbC PE=1	0.15
>sp|P37769|KDUD_ECOLI 2-dehydro-3-deoxy-D-gluconate 5-dehydrogenase OS=Escherichia coli (strain K12) OX=83333 GN=kduD PE=1	0.11
>sp|P38038|CYSJ_ECOLI Sulfite reductase [NADPH] flavoprotein alpha-component OS=Escherichia coli (strain K12) OX=83333 GN=cysJ PE=1	0.15
>sp|P39161|UXUR_ECOLI Uxu operon transcriptional regulator OS=Escherichia coli (strain K12) OX=83333 GN=uxuR PE=4	0.14
>sp|P39310|YTFB_ECOLI Cell division protein YtfB OS=Escherichia coli (strain K12) OX=83333 GN=ytfB PE=3	0.25
>sp|P39365|SGCC_ECOLI Putative permease IIC component OS=Escherichia coli (strain K12) OX=83333 GN=sgcC PE=3	0.12
>sp|P42619|YQJF_ECOLI Inner membrane protein YqjF OS=Escherichia coli (strain K12) OX=83333 GN=yqjF PE=1	0.13
>sp|P42907|AGAS_ECOLI Putative D-galactosamine-6-phosphate deaminase AgaS OS=Escherichia coli (strain K12) OX=83333 GN=agaS PE=1	0.19
>sp|P43672|UUP_ECOLI ATP-binding protein Uup OS=Escherichia coli (strain K12) OX=83333 GN=uup PE=1	0.18
>sp|P45543|FRLD_ECOLI Fructoselysine 6-kinase OS=Escherichia coli (strain K12) OX=83333 GN=frlD PE=1	0.13
>sp|P46849|RTCA_ECOLI RNA 3'-terminal phosphate cyclase OS=Escherichia coli (strain K12) OX=83333 GN=rtcA PE=1	0.15
>sp|P46855|YHHZ_ECOLI Uncharacterized protein YhhZ OS=Escherichia coli (strain K12) OX=83333 GN=yhhZ PE=3	0.15
>sp|P64503|YEBV_ECOLI Uncharacterized protein YebV OS=Escherichia coli (strain K12) OX=83333 GN=yebV PE=1	0.24
>sp|P68646|FIXX_ECOLI Ferredoxin-like protein FixX OS=Escherichia coli (strain K12) OX=83333 GN=fixX PE=1	0.25
>sp|P75693|YAHN_ECOLI Uncharacterized membrane protein YahN OS=Escherichia coli (strain K12) OX=83333 GN=yahN PE=3	0.22
>sp|P75824|HCR_ECOLI NADH oxidoreductase HCR OS=Escherichia coli (strain K12) OX=83333 GN=hcr PE=1	0.21
>sp|P75882|GFCD_ECOLI Uncharacterized lipoprotein GfcD OS=Escherichia coli (strain K12) OX=83333 GN=gfcD PE=3	0.29
>sp|P75898|RUTA_ECOLI Pyrimidine monooxygenase RutA OS=Escherichia coli (strain K12) OX=83333 GN=rutA PE=1	0.2
>sp|P76069|YDAY_ECOLI Protein YdaY OS=Escherichia coli (strain K12) OX=83333 GN=ydaY PE=1	0.23
>sp|P76103|YDCO_ECOLI Inner membrane protein YdcO OS=Escherichia coli (strain K12) OX=83333 GN=ydcO PE=1	0.13
>sp|P76221|YDJZ_ECOLI TVP38/TMEM64 family inner membrane protein YdjZ OS=Escherichia coli (strain K12) OX=83333 GN=ydjZ PE=1	0.14
>sp|P76291|CMOB_ECOLI tRNA U34 carboxymethyltransferase OS=Escherichia coli (strain K12) OX=83333 GN=cmoB PE=1	0.15
>sp|P76323|INTG_ECOLI Putative protein IntG OS=Escherichia coli (strain K12) OX=83333 GN=intG PE=5	0.25
>sp|P76555|EUTQ_ECOLI Acetate kinase EutQ OS=Escherichia coli (strain K12) OX=83333 GN=eutQ PE=1	0.11
>sp|P77302|DGCM_ECOLI Diguanylate cyclase DgcM OS=Escherichia coli (strain K12) OX=83333 GN=dgcM PE=1	0.17
>sp|P77616|YQIH_ECOLI Uncharacterized fimbrial chaperone YqiH OS=Escherichia coli (strain K12) OX=83333 GN=yqiH PE=3	0.21
>sp|P77698|YBCK_ECOLI Uncharacterized protein YbcK OS=Escherichia coli (strain K12) OX=83333 GN=ybcK PE=4	0.41
>sp|P77717|YBAY_ECOLI Uncharacterized lipoprotein YbaY OS=Escherichia coli (strain K12) OX=83333 GN=ybaY PE=1	0.18
>sp|P77757|ARNC_ECOLI Undecaprenyl-phosphate 4-deoxy-4-formamido-L-arabinose transferase OS=Escherichia coli (strain K12) OX=83333 GN=arnC PE=1	0.15
>sp|Q2M7X4|YICS_ECOLI Uncharacterized protein YicS OS=Escherichia coli (strain K12) OX=83333 GN=yicS PE=4	0.18
>sp|Q46834|YGHF_ECOLI Putative type II secretion system C-type protein YghF OS=Escherichia coli (strain K12) OX=83333 GN=yghF PE=3	0.23
>sp|Q46943|YQEJ_ECOLI Uncharacterized protein YqeJ OS=Escherichia coli (strain K12) OX=83333 GN=yqeJ PE=4	0.17
>sp|Q47149|YAFQ_ECOLI mRNA interferase toxin YafQ OS=Escherichia coli (strain K12) OX=83333 GN=yafQ PE=1	0.29
>sp|Q47155|DPO4_ECOLI DNA polymerase IV OS=Escherichia coli (strain K12) OX=83333 GN=dinB PE=1	0.23
>sp|Q47684|YAFW_ECOLI Antitoxin YafW OS=Escherichia coli (strain K12) OX=83333 GN=yafW PE=1	0.32
>sp|Q47710|YQJK_ECOLI Uncharacterized protein YqjK OS=Escherichia coli (strain K12) OX=83333 GN=yqjK PE=4	0.28
>sp|Q47718|INSO2_ECOLI Putative transposase InsO for insertion sequence element IS911B OS=Escherichia coli (strain K12) OX=83333 GN=insO2 PE=5	0.22
>sp|A5A627|TISB_ECOLI Small toxic protein TisB OS=Escherichia coli (strain K12) OX=83333 GN=tisB PE=1	0.43
>sp|A5A628|YJBT_ECOLI Uncharacterized protein YjbT OS=Escherichia coli (strain K12) OX=83333 GN=yjbT PE=3	0.17
>sp|C1P611|SHOB_ECOLI Small toxic protein ShoB OS=Escherichia coli (strain K12) OX=83333 GN=shoB PE=2	0.29
>sp|C1P620|YSHB_ECOLI Uncharacterized protein YshB OS=Escherichia coli (strain K12) OX=83333 GN=yshB PE=1	0.39
>sp|P00956|SYI_ECOLI Isoleucine--tRNA ligase OS=Escherichia coli (strain K12) OX=83333 GN=ileS PE=1	0.18
>sp|P08394|RECB_ECOLI RecBCD enzyme subunit RecB OS=Escherichia coli (strain K12) OX=83333 GN=recB PE=1	0.18
>sp|P09377|RHAS_ECOLI HTH-type transcriptional activator RhaS OS=Escherichia coli (strain K12) OX=83333 GN=rhaS PE=1	0.19
>sp|P0A6V8|GLK_ECOLI Glucokinase OS=Escherichia coli (strain K12) OX=83333 GN=glk PE=1	0.17
>sp|P0A7B8|HSLV_ECOLI ATP-dependent protease subunit HslV OS=Escherichia coli (strain K12) OX=83333 GN=hslV PE=1	0.22
>sp|P0A7N9|RL33_ECOLI Large ribosomal subunit protein bL33 OS=Escherichia coli (strain K12) OX=83333 GN=rpmG PE=1	0.29
>sp|P0A800|RPOZ_ECOLI DNA-directed RNA polymerase subunit omega OS=Escherichia coli (strain K12) OX=83333 GN=rpoZ PE=1	0.42
>sp|P0A867|TALA_ECOLI Transaldolase A OS=Escherichia coli (strain K12) OX=83333 GN=talA PE=3	0.11
>sp|P0A8D9|YFBV_ECOLI UPF0208 membrane protein YfbV OS=Escherichia coli (strain K12) OX=83333 GN=yfbV PE=1	0.22
>sp|P0A8K1|PSD_ECOLI Phosphatidylserine decarboxylase proenzyme OS=Escherichia coli (strain K12) OX=83333 GN=psd PE=1	0.16
>sp|P0A9A2|FTNB_ECOLI Bacterial non-heme ferritin-like protein OS=Escherichia coli (strain K12) OX=83333 GN=ftnB PE=3	0.15
>sp|P0A9P0|DLDH_ECOLI Dihydrolipoyl dehydrogenase OS=Escherichia coli (strain K12) OX=83333 GN=lpdA PE=1	0.12
>sp|P0A9S7|LIVG_ECOLI High-affinity branched-chain amino acid transport ATP-binding protein LivG OS=Escherichia coli (strain K12) OX=83333 GN=livG PE=3	0.15
>sp|P0A9W3|ETTA_ECOLI Energy-dependent translational throttle protein EttA OS=Escherichia coli (strain K12) OX=83333 GN=ettA PE=1	0.14
>sp|P0AA16|OMPR_ECOLI DNA-binding dual transcriptional regulator OmpR OS=Escherichia coli (strain K12) OX=83333 GN=ompR PE=1	0.15
>sp|P0AB28|YCED_ECOLI Large ribosomal RNA subunit accumulation protein YceD OS=Escherichia coli (strain K12) OX=83333 GN=yceD PE=2	0.18
>sp|P0AB87|FUCA_ECOLI L-fuculose phosphate aldolase OS=Escherichia coli (strain K12) OX=83333 GN=fucA PE=1	0.12
>sp|P0ABL3|NAPB_ECOLI Periplasmic nitrate reductase, electron transfer subunit OS=Escherichia coli (strain K12) OX=83333 GN=napB PE=1	0.18
>sp|P0ABP6|DEDA_ECOLI Protein DedA OS=Escherichia coli (strain K12) OX=83333 GN=dedA PE=1	0.19
>sp|P0AC33|FUMA_ECOLI Fumarate hydratase class I, aerobic OS=Escherichia coli (strain K12) OX=83333 GN=fumA PE=1	0.13
>sp|P0AC53|G6PD_ECOLI Glucose-6-phosphate 1-dehydrogenase OS=Escherichia coli (strain K12) OX=83333 GN=zwf PE=1	0.14
>sp|P0ACB7|HEMY_ECOLI Protein HemY OS=Escherichia coli (strain K12) OX=83333 GN=hemY PE=1	0.39
>sp|P0ACL5|GLCC_ECOLI Glc operon transcriptional activator OS=Escherichia coli (strain K12) OX=83333 GN=glcC PE=1	0.15
>sp|P0AD57|ISPB_ECOLI Octaprenyl diphosphate synthase OS=Escherichia coli (strain K12) OX=83333 GN=ispB PE=1	0.12
>sp|P0AE22|APHA_ECOLI Class B acid phosphatase OS=Escherichia coli (strain K12) OX=83333 GN=aphA PE=1	0.11
>sp|P0AE63|CHAB_ECOLI Putative cation transport regulator ChaB OS=Escherichia coli (strain K12) OX=83333 GN=chaB PE=3	0.2
>sp|P0AEV7|HYCH_ECOLI Formate hydrogenlyase maturation protein HycH OS=Escherichia coli (strain K12) OX=83333 GN=hycH PE=4	0.21
>sp|P0AEY8|MDFA_ECOLI Multidrug transporter MdfA OS=Escherichia coli (strain K12) OX=83333 GN=mdfA PE=1	0.15
>sp|P0AF76|YJFI_ECOLI Uncharacterized protein YjfI OS=Escherichia coli (strain K12) OX=83333 GN=yjfI PE=4	0.27
>sp|P0AFF6|NUSA_ECOLI Transcription termination/antitermination protein NusA OS=Escherichia coli (strain K12) OX=83333 GN=nusA PE=1	0.14
>sp|P0AFG3|ODO1_ECOLI 2-oxoglutarate dehydrogenase E1 component OS=Escherichia coli (strain K12) OX=83333 GN=sucA PE=1	0.18
>sp|P0AG51|RL30_ECOLI Large ribosomal subunit protein uL30 OS=Escherichia coli (strain K12) OX=83333 GN=rpmD PE=1	0.26
>sp|P0AGM0|YHHT_ECOLI Putative transport protein YhhT OS=Escherichia coli (strain K12) OX=83333 GN=yhhT PE=1	0.33
>sp|P0CF89|INSI3_ECOLI Transposase InsI for insertion sequence element IS30C OS=Escherichia coli (strain K12) OX=83333 GN=insI3 PE=3	0.18
>sp|P0DPO2|YMJE_ECOLI Protein YmjE OS=Escherichia coli (strain K12) OX=83333 GN=ymjE PE=1	0.24
>sp|P0DV19|YRFJ_ECOLI Protein YrfJ OS=Escherichia coli (strain K12) OX=83333 GN=yrfJ PE=1	0.25
>sp|P14294|TOP3_ECOLI DNA topoisomerase 3 OS=Escherichia coli (strain K12) OX=83333 GN=topB PE=1	0.24
>sp|P15032|RECE_ECOLI Exodeoxyribonuclease 8 OS=Escherichia coli (strain K12) OX=83333 GN=recE PE=1	0.6
>sp|P15082|SRLR_ECOLI Glucitol operon repressor OS=Escherichia coli (strain K12) OX=83333 GN=srlR PE=1	0.16
>sp|P15254|PUR4_ECOLI Phosphoribosylformylglycinamidine synthase OS=Escherichia coli (strain K12) OX=83333 GN=purL PE=1	0.17
>sp|P16918|RHSC_ECOLI Protein RhsC OS=Escherichia coli (strain K12) OX=83333 GN=rhsC PE=1	0.2
>sp|P22259|PCKA_ECOLI Phosphoenolpyruvate carboxykinase (ATP) OS=Escherichia coli (strain K12) OX=83333 GN=pckA PE=1	0.23
>sp|P24186|FOLD_ECOLI Bifunctional protein FolD OS=Escherichia coli (strain K12) OX=83333 GN=folD PE=1	0.15
>sp|P26459|APPC_ECOLI Cytochrome bd-II ubiquinol oxidase subunit 1 OS=Escherichia coli (strain K12) OX=83333 GN=appC PE=1	0.21
>sp|P26649|GLGS_ECOLI Surface composition regulator OS=Escherichia coli (strain K12) OX=83333 GN=glgS PE=1	0.2
>sp|P30178|HCXB_ECOLI Hydroxycarboxylate dehydrogenase B OS=Escherichia coli (strain K12) OX=83333 GN=hcxB PE=1	0.12
>sp|P31134|POTG_ECOLI Putrescine transport ATP-binding protein PotG OS=Escherichia coli (strain K12) OX=83333 GN=potG PE=1	0.13
>sp|P31135|POTH_ECOLI Putrescine transport system permease protein PotH OS=Escherichia coli (strain K12) OX=83333 GN=potH PE=1	0.12
>sp|P31436|SETC_ECOLI Sugar efflux transporter C OS=Escherichia coli (strain K12) OX=83333 GN=setC PE=1	0.16
>sp|P31549|THIP_ECOLI Thiamine transport system permease protein ThiP OS=Escherichia coli (strain K12) OX=83333 GN=thiP PE=1	0.16
>sp|P31551|CAID_ECOLI Carnitinyl-CoA dehydratase OS=Escherichia coli (strain K12) OX=83333 GN=caiD PE=1	0.12
>sp|P31992|PPTA_ECOLI Tautomerase PptA OS=Escherichia coli (strain K12) OX=83333 GN=pptA PE=1	0.13
>sp|P32681|YJAH_ECOLI Uncharacterized protein YjaH OS=Escherichia coli (strain K12) OX=83333 GN=yjaH PE=4	0.56
>sp|P33025|PSUG_ECOLI Pseudouridine-5'-phosphate glycosidase OS=Escherichia coli (strain K12) OX=83333 GN=psuG PE=1	0.11
>sp|P33226|TORC_ECOLI Cytochrome c-type protein TorC OS=Escherichia coli (strain K12) OX=83333 GN=torC PE=1	0.19
>sp|P33368|YOHF_ECOLI Uncharacterized oxidoreductase YohF OS=Escherichia coli (strain K12) OX=83333 GN=yohF PE=1	0.55
>sp|P37052|YCHJ_ECOLI UPF0225 protein YchJ OS=Escherichia coli (strain K12) OX=83333 GN=ychJ PE=1	0.11
>sp|P37626|YHII_ECOLI Uncharacterized protein YhiI OS=Escherichia coli (strain K12) OX=83333 GN=yhiI PE=3	0.15
>sp|P37629|YHIL_ECOLI Putative uncharacterized protein YhiL OS=Escherichia coli (strain K12) OX=83333 GN=yhiL PE=5	0.49
>sp|P37679|SGBU_ECOLI Putative L-ribulose-5-phosphate 3-epimerase SgbU OS=Escherichia coli (strain K12) OX=83333 GN=sgbU PE=3	0.11
>sp|P39265|ALSB_ECOLI D-allose-binding periplasmic protein OS=Escherichia coli (strain K12) OX=83333 GN=alsB PE=1	0.12
>sp|P39277|YJEH_ECOLI L-methionine/branched-chain amino acid exporter YjeH OS=Escherichia coli (strain K12) OX=83333 GN=yjeH PE=1	0.15
>sp|P39283|YJEN_ECOLI Uncharacterized protein YjeN OS=Escherichia coli (strain K12) OX=83333 GN=yjeN PE=4	0.19
>sp|P39315|QOR2_ECOLI Quinone oxidoreductase 2 OS=Escherichia coli (strain K12) OX=83333 GN=qorB PE=1	0.13
>sp|P39363|SGCA_ECOLI Putative phosphotransferase IIA component SgcA OS=Escherichia coli (strain K12) OX=83333 GN=sgcA PE=3	0.16
>sp|P40710|NLPE_ECOLI Lipoprotein NlpE OS=Escherichia coli (strain K12) OX=83333 GN=nlpE PE=1	0.17
>sp|P42625|YHAL_ECOLI Uncharacterized protein YhaL OS=Escherichia coli (strain K12) OX=83333 GN=yhaL PE=4	0.21
>sp|P45421|YHCE_ECOLI Putative uncharacterized protein YhcE OS=Escherichia coli (strain K12) OX=83333 GN=yhcE PE=5	0.16
>sp|P46889|FTSK_ECOLI DNA translocase FtsK OS=Escherichia coli (strain K12) OX=83333 GN=ftsK PE=1	0.22
>sp|P52126|ABPB_ECOLI Anti-bacteriophage protein B OS=Escherichia coli (strain K12) OX=83333 GN=abpB PE=1	0.16
>sp|P60624|RL24_ECOLI Large ribosomal subunit protein uL24 OS=Escherichia coli (strain K12) OX=83333 GN=rplX PE=1	0.27
>sp|P64493|YOAF_ECOLI Uncharacterized protein YoaF OS=Escherichia coli (strain K12) OX=83333 GN=yoaF PE=4	0.17
>sp|P64524|CBTA_ECOLI Cytoskeleton-binding toxin CbtA OS=Escherichia coli (strain K12) OX=83333 GN=cbtA PE=1	0.26
>sp|P69831|PTKC_ECOLI PTS system galactitol-specific EIIC component OS=Escherichia coli (strain K12) OX=83333 GN=gatC PE=1	0.14
>sp|P75718|REND_ECOLI Putative protein RenD OS=Escherichia coli (strain K12) OX=83333 GN=renD PE=5	0.32
>sp|P75757|ZITB_ECOLI Zinc transporter ZitB OS=Escherichia coli (strain K12) OX=83333 GN=zitB PE=1	0.16
>sp|P75828|YBJD_ECOLI Uncharacterized protein YbjD OS=Escherichia coli (strain K12) OX=83333 GN=ybjD PE=4	0.18
>sp|P75906|PGAB_ECOLI Poly-beta-1,6-N-acetyl-D-glucosamine N-deacetylase OS=Escherichia coli (strain K12) OX=83333 GN=pgaB PE=1	0.16
>sp|P75920|OPGC_ECOLI Glucans biosynthesis protein C OS=Escherichia coli (strain K12) OX=83333 GN=mdoC PE=1	0.17
>sp|P75957|LOLD_ECOLI Lipoprotein-releasing system ATP-binding protein LolD OS=Escherichia coli (strain K12) OX=83333 GN=lolD PE=1	0.11
>sp|P75992|YMGA_ECOLI Probable two-component-system connector protein YmgA OS=Escherichia coli (strain K12) OX=83333 GN=ymgA PE=2	0.18
>sp|P76042|YCJN_ECOLI Putative ABC transporter periplasmic-binding protein YcjN OS=Escherichia coli (strain K12) OX=83333 GN=ycjN PE=3	0.15
>sp|P76081|PAAE_ECOLI 1,2-phenylacetyl-CoA epoxidase, subunit E OS=Escherichia coli (strain K12) OX=83333 GN=paaE PE=1	0.18
>sp|P76114|MCBR_ECOLI HTH-type transcriptional regulator McbR OS=Escherichia coli (strain K12) OX=83333 GN=mcbR PE=1	0.15
>sp|P76119|YNCI_ECOLI Putative transposase YncI OS=Escherichia coli (strain K12) OX=83333 GN=yncI PE=3	0.22
>sp|P76484|YFBN_ECOLI Uncharacterized protein YfbN OS=Escherichia coli (strain K12) OX=83333 GN=yfbN PE=4	0.21
>sp|P76520|YFDX_ECOLI Protein YfdX OS=Escherichia coli (strain K12) OX=83333 GN=yfdX PE=1	0.15
>sp|P76773|OMPL_ECOLI Porin OmpL OS=Escherichia coli (strain K12) OX=83333 GN=ompL PE=1	0.29
>sp|P77180|YKGH_ECOLI Uncharacterized protein YkgH OS=Escherichia coli (strain K12) OX=83333 GN=ykgH PE=4	0.17
>sp|P77219|YAHC_ECOLI Uncharacterized protein YahC OS=Escherichia coli (strain K12) OX=83333 GN=yahC PE=4	0.13
>sp|P77714|YDIT_ECOLI Ferredoxin-like protein YdiT OS=Escherichia coli (strain K12) OX=83333 GN=ydiT PE=3	0.23
>sp|Q46755|SIRB2_ECOLI Protein YchQ OS=Escherichia coli (strain K12) OX=83333 GN=ychQ PE=1	0.22
>sp|Q46839|GLCA_ECOLI Glycolate permease GlcA OS=Escherichia coli (strain K12) OX=83333 GN=glcA PE=1	0.13
>sp|Q46919|YQCC_ECOLI Uncharacterized protein YqcC OS=Escherichia coli (strain K12) OX=83333 GN=yqcC PE=1	0.56
>sp|Q46927|TCDA_ECOLI tRNA threonylcarbamoyladenosine dehydratase OS=Escherichia coli (strain K12) OX=83333 GN=tcdA PE=1	0.23
>sp|Q93K97|ADPP_ECOLI ADP-ribose pyrophosphatase OS=Escherichia coli (strain K12) OX=83333 GN=nudF PE=1	0.14
>sp|P08390|USG_ECOLI USG-1 protein OS=Escherichia coli (strain K12) OX=83333 GN=usg PE=1	0.26
>sp|P08957|T1MK_ECOLI Type I restriction enzyme EcoKI methylase subunit OS=Escherichia coli (strain K12) OX=83333 GN=hsdM PE=1	0.15
>sp|P09099|XYLB_ECOLI Xylulose kinase OS=Escherichia coli (strain K12) OX=83333 GN=xylB PE=1	0.36
>sp|P0A6Q3|FABA_ECOLI 3-hydroxydecanoyl-[acyl-carrier-protein] dehydratase OS=Escherichia coli (strain K12) OX=83333 GN=fabA PE=1	0.17
>sp|P0A7H0|RECF_ECOLI DNA replication and repair protein RecF OS=Escherichia coli (strain K12) OX=83333 GN=recF PE=1	0.2
>sp|P0A7W1|RS5_ECOLI Small ribosomal subunit protein uS5 OS=Escherichia coli (strain K12) OX=83333 GN=rpsE PE=1	0.26
>sp|P0A805|RRF_ECOLI Ribosome-recycling factor OS=Escherichia coli (strain K12) OX=83333 GN=frr PE=1	0.17
>sp|P0A8E7|YAJQ_ECOLI UPF0234 protein YajQ OS=Escherichia coli (strain K12) OX=83333 GN=yajQ PE=1	0.18
>sp|P0A8T7|RPOC_ECOLI DNA-directed RNA polymerase subunit beta' OS=Escherichia coli (strain K12) OX=83333 GN=rpoC PE=1	0.19
>sp|P0A935|MLTA_ECOLI Membrane-bound lytic murein transglycosylase A OS=Escherichia coli (strain K12) OX=83333 GN=mltA PE=1	0.17
>sp|P0A951|ATDA_ECOLI Spermidine N(1)-acetyltransferase OS=Escherichia coli (strain K12) OX=83333 GN=speG PE=1	0.27
>sp|P0A9M2|HPRT_ECOLI Hypoxanthine phosphoribosyltransferase OS=Escherichia coli (strain K12) OX=83333 GN=hpt PE=1	0.16
>sp|P0AA49|YFDV_ECOLI Uncharacterized transporter YfdV OS=Escherichia coli (strain K12) OX=83333 GN=yfdV PE=3	0.12
>sp|P0AA82|CODB_ECOLI Cytosine permease OS=Escherichia coli (strain K12) OX=83333 GN=codB PE=1	0.18
>sp|P0AAD2|MTR_ECOLI Tryptophan-specific transport protein OS=Escherichia coli (strain K12) OX=83333 GN=mtr PE=1	0.16
>sp|P0AAL0|NAPF_ECOLI Ferredoxin-type protein NapF OS=Escherichia coli (strain K12) OX=83333 GN=napF PE=1	0.21
>sp|P0AB35|YCFJ_ECOLI Uncharacterized protein YcfJ OS=Escherichia coli (strain K12) OX=83333 GN=ycfJ PE=4	0.15
>sp|P0ABC3|HFLC_ECOLI Modulator of FtsH protease HflC OS=Escherichia coli (strain K12) OX=83333 GN=hflC PE=1	0.2
>sp|P0ABF6|CDD_ECOLI Cytidine deaminase OS=Escherichia coli (strain K12) OX=83333 GN=cdd PE=1	0.16
>sp|P0AC02|BAMD_ECOLI Outer membrane protein assembly factor BamD OS=Escherichia coli (strain K12) OX=83333 GN=bamD PE=1	0.33
>sp|P0AC55|GLNK_ECOLI Nitrogen regulatory protein GlnK OS=Escherichia coli (strain K12) OX=83333 GN=glnK PE=1	0.38
>sp|P0ACL0|GLPR_ECOLI Glycerol-3-phosphate regulon repressor OS=Escherichia coli (strain K12) OX=83333 GN=glpR PE=1	0.17
>sp|P0ADC3|LOLC_ECOLI Lipoprotein-releasing system transmembrane protein LolC OS=Escherichia coli (strain K12) OX=83333 GN=lolC PE=1	0.19
>sp|P0ADD7|YJJQ_ECOLI Putative transcription factor YjjQ OS=Escherichia coli (strain K12) OX=83333 GN=yjjQ PE=1	0.57
>sp|P0ADE2|YTFK_ECOLI Uncharacterized protein YtfK OS=Escherichia coli (strain K12) OX=83333 GN=ytfK PE=4	0.21
>sp|P0ADJ5|BCSF_ECOLI Cellulose biosynthesis protein BcsF OS=Escherichia coli (strain K12) OX=83333 GN=bcsF PE=3	0.18
>sp|P0ADK8|YIBL_ECOLI Uncharacterized protein YibL OS=Escherichia coli (strain K12) OX=83333 GN=yibL PE=1	0.18
>sp|P0ADR8|PPNN_ECOLI Pyrimidine/purine nucleotide 5'-monophosphate nucleosidase OS=Escherichia coli (strain K12) OX=83333 GN=ppnN PE=1	0.15
>sp|P0ADV1|LPTA_ECOLI Lipopolysaccharide export system protein LptA OS=Escherichia coli (strain K12) OX=83333 GN=lptA PE=1	0.2
>sp|P0AF86|YJFY_ECOLI Uncharacterized protein YjfY OS=Escherichia coli (strain K12) OX=83333 GN=yjfY PE=3	0.17
>sp|P0AFG6|ODO2_ECOLI Dihydrolipoyllysine-residue succinyltransferase component of 2-oxoglutarate dehydrogenase complex OS=Escherichia coli (strain K12) OX=83333 GN=sucB PE=1	0.21
>sp|P0AFM4|PSIF_ECOLI Phosphate starvation-inducible protein PsiF OS=Escherichia coli (strain K12) OX=83333 GN=psiF PE=1	0.22
>sp|P0AFU8|RISA_ECOLI Riboflavin synthase OS=Escherichia coli (strain K12) OX=83333 GN=ribC PE=1	0.18
>sp|P0AGL2|TDCF_ECOLI Putative reactive intermediate deaminase TdcF OS=Escherichia coli (strain K12) OX=83333 GN=tdcF PE=1	0.11
>sp|P15042|DNLJ_ECOLI DNA ligase OS=Escherichia coli (strain K12) OX=83333 GN=ligA PE=1	0.15
>sp|P16701|CYST_ECOLI Sulfate transport system permease protein CysT OS=Escherichia coli (strain K12) OX=83333 GN=cysU PE=3	0.11
>sp|P17846|CYSI_ECOLI Sulfite reductase [NADPH] hemoprotein beta-component OS=Escherichia coli (strain K12) OX=83333 GN=cysI PE=1	0.21
>sp|P21338|RNI_ECOLI Ribonuclease I OS=Escherichia coli (strain K12) OX=83333 GN=rna PE=1	0.21
>sp|P23305|YIGA_ECOLI Uncharacterized protein YigA OS=Escherichia coli (strain K12) OX=83333 GN=yigA PE=4	0.14
>sp|P23857|PSPE_ECOLI Thiosulfate sulfurtransferase PspE OS=Escherichia coli (strain K12) OX=83333 GN=pspE PE=1	0.31
>sp|P23869|PPIB_ECOLI Peptidyl-prolyl cis-trans isomerase B OS=Escherichia coli (strain K12) OX=83333 GN=ppiB PE=1	0.19
>sp|P23878|FEPC_ECOLI Ferric enterobactin transport ATP-binding protein FepC OS=Escherichia coli (strain K12) OX=83333 GN=fepC PE=1	0.14
>sp|P30852|SMF_ECOLI Protein Smf OS=Escherichia coli (strain K12) OX=83333 GN=smf PE=3	0.2
>sp|P31062|NOHD_ECOLI DNA-packaging protein NU1 homolog OS=Escherichia coli (strain K12) OX=83333 GN=nohD PE=4	0.22
>sp|P31547|METI_ECOLI D-methionine transport system permease protein MetI OS=Escherichia coli (strain K12) OX=83333 GN=metI PE=1	0.11
>sp|P31660|PRPC_ECOLI 2-methylcitrate synthase OS=Escherichia coli (strain K12) OX=83333 GN=prpC PE=1	0.19
>sp|P31979|NUOF_ECOLI NADH-quinone oxidoreductase subunit F OS=Escherichia coli (strain K12) OX=83333 GN=nuoF PE=1	0.31
>sp|P33030|YEIR_ECOLI Zinc chaperone YeiR OS=Escherichia coli (strain K12) OX=83333 GN=yeiR PE=1	0.17
>sp|P35340|AHPF_ECOLI Alkyl hydroperoxide reductase subunit F OS=Escherichia coli (strain K12) OX=83333 GN=ahpF PE=1	0.14
>sp|P36661|YCCE_ECOLI Uncharacterized protein YccE OS=Escherichia coli (strain K12) OX=83333 GN=yccE PE=4	0.13
>sp|P37095|PEPB_ECOLI Peptidase B OS=Escherichia coli (strain K12) OX=83333 GN=pepB PE=1	0.12
>sp|P37182|HYBD_ECOLI Hydrogenase 2 maturation protease OS=Escherichia coli (strain K12) OX=83333 GN=hybD PE=1	0.17
>sp|P37760|RMLD_ECOLI dTDP-4-dehydrorhamnose reductase OS=Escherichia coli (strain K12) OX=83333 GN=rfbD PE=3	0.15
>sp|P38104|RSPA_ECOLI Starvation-sensing protein RspA OS=Escherichia coli (strain K12) OX=83333 GN=rspA PE=2	0.14
>sp|P38521|YGGL_ECOLI Uncharacterized protein YggL OS=Escherichia coli (strain K12) OX=83333 GN=yggL PE=4	0.17
>sp|P39176|ERFK_ECOLI Probable L,D-transpeptidase ErfK/SrfK OS=Escherichia coli (strain K12) OX=83333 GN=erfK PE=1	0.16
>sp|P40711|ARFB_ECOLI Peptidyl-tRNA hydrolase ArfB OS=Escherichia coli (strain K12) OX=83333 GN=arfB PE=1	0.27
>sp|P45468|YRAQ_ECOLI UPF0718 protein YraQ OS=Escherichia coli (strain K12) OX=83333 GN=yraQ PE=3	0.15
>sp|P45530|TUSB_ECOLI Protein TusB OS=Escherichia coli (strain K12) OX=83333 GN=tusB PE=1	0.18
>sp|P46118|HEXR_ECOLI HTH-type transcriptional regulator HexR OS=Escherichia coli (strain K12) OX=83333 GN=hexR PE=3	0.14
>sp|P46187|RSEC_ECOLI Protein RseC OS=Escherichia coli (strain K12) OX=83333 GN=rseC PE=1	0.12
>sp|P50466|AER_ECOLI Aerotaxis receptor OS=Escherichia coli (strain K12) OX=83333 GN=aer PE=1	0.2
>sp|P52131|YFJP_ECOLI Uncharacterized protein YfjP OS=Escherichia coli (strain K12) OX=83333 GN=yfjP PE=4	0.19
>sp|P55734|YGAP_ECOLI Inner membrane protein YgaP OS=Escherichia coli (strain K12) OX=83333 GN=ygaP PE=1	0.17
>sp|P63386|MLAF_ECOLI Intermembrane phospholipid transport system ATP-binding protein MlaF OS=Escherichia coli (strain K12) OX=83333 GN=mlaF PE=1	0.27
>sp|P64445|YNAJ_ECOLI Uncharacterized protein YnaJ OS=Escherichia coli (strain K12) OX=83333 GN=ynaJ PE=4	0.11
>sp|P68191|SRA_ECOLI Stationary-phase-induced ribosome-associated protein OS=Escherichia coli (strain K12) OX=83333 GN=sra PE=1	0.28
>sp|P69346|YEFM_ECOLI Antitoxin YefM OS=Escherichia coli (strain K12) OX=83333 GN=yefM PE=1	0.19
>sp|P69786|PTGCB_ECOLI PTS system glucose-specific EIICB component OS=Escherichia coli (strain K12) OX=83333 GN=ptsG PE=1	0.14
>sp|P75809|YBJI_ECOLI 5-amino-6-(5-phospho-D-ribitylamino)uracil phosphatase YbjI OS=Escherichia coli (strain K12) OX=83333 GN=ybjI PE=1	0.13
>sp|P75870|YCCS_ECOLI Inner membrane protein YccS OS=Escherichia coli (strain K12) OX=83333 GN=yccS PE=1	0.16
>sp|P75876|RLMI_ECOLI Ribosomal RNA large subunit methyltransferase I OS=Escherichia coli (strain K12) OX=83333 GN=rlmI PE=1	0.15
>sp|P75885|GFCA_ECOLI Threonine-rich inner membrane protein GfcA OS=Escherichia coli (strain K12) OX=83333 GN=gfcA PE=1	0.22
>sp|P75990|BLUF_ECOLI Blue light- and temperature-regulated antirepressor BluF OS=Escherichia coli (strain K12) OX=83333 GN=bluF PE=1	0.16
>sp|P76023|YCHS_ECOLI Protein YchS OS=Escherichia coli (strain K12) OX=83333 GN=ychS PE=4	0.28
>sp|P76090|YNBA_ECOLI Inner membrane protein YnbA OS=Escherichia coli (strain K12) OX=83333 GN=ynbA PE=1	0.35
>sp|P76136|SAFA_ECOLI Two-component-system connector protein SafA OS=Escherichia coli (strain K12) OX=83333 GN=safA PE=1	0.17
>sp|P76268|KDGR_ECOLI HTH-type transcriptional regulator KdgR OS=Escherichia coli (strain K12) OX=83333 GN=kdgR PE=1	0.16
>sp|P76297|FLHE_ECOLI Flagellar protein FlhE OS=Escherichia coli (strain K12) OX=83333 GN=flhE PE=3	0.2
>sp|P76341|HIUH_ECOLI 5-hydroxyisourate hydrolase OS=Escherichia coli (strain K12) OX=83333 GN=hiuH PE=1	0.11
>sp|P76362|YEES_ECOLI UPF0758 protein YeeS OS=Escherichia coli (strain K12) OX=83333 GN=yeeS PE=3	0.19
>sp|P76396|YEGL_ECOLI Uncharacterized protein YegL OS=Escherichia coli (strain K12) OX=83333 GN=yegL PE=4	0.23
>sp|P76406|YEGR_ECOLI Uncharacterized protein YegR OS=Escherichia coli (strain K12) OX=83333 GN=yegR PE=4	0.16
>sp|P76422|THID_ECOLI Hydroxymethylpyrimidine/phosphomethylpyrimidine kinase OS=Escherichia coli (strain K12) OX=83333 GN=thiD PE=1	0.54
>sp|P76540|EUTK_ECOLI Bacterial microcompartment shell protein EutK OS=Escherichia coli (strain K12) OX=83333 GN=eutK PE=1	0.18
>sp|P76611|PINH_ECOLI Putative protein PinH OS=Escherichia coli (strain K12) OX=83333 GN=pinH PE=5	0.16
>sp|P77256|AKRMG_ECOLI NADH-specific methylglyoxal reductase OS=Escherichia coli (strain K12) OX=83333 GN=ydjG PE=1	0.12
>sp|P77337|YDIS_ECOLI Probable electron transfer flavoprotein-quinone oxidoreductase YdiS OS=Escherichia coli (strain K12) OX=83333 GN=ydiS PE=3	0.3
>sp|P77374|YNFE_ECOLI Putative dimethyl sulfoxide reductase chain YnfE OS=Escherichia coli (strain K12) OX=83333 GN=ynfE PE=1	0.17
>sp|P77389|YDHP_ECOLI Inner membrane transport protein YdhP OS=Escherichia coli (strain K12) OX=83333 GN=ydhP PE=1	0.16
>sp|P77539|YDJL_ECOLI Uncharacterized zinc-type alcohol dehydrogenase-like protein YdjL OS=Escherichia coli (strain K12) OX=83333 GN=ydjL PE=3	0.13
>sp|P77564|YDHW_ECOLI Uncharacterized protein YdhW OS=Escherichia coli (strain K12) OX=83333 GN=ydhW PE=2	0.18
>sp|P77601|YKGA_ECOLI Putative HTH-type transcriptional regulator YkgA OS=Escherichia coli (strain K12) OX=83333 GN=ykgA PE=5	0.16
>sp|P77615|YCJW_ECOLI Uncharacterized HTH-type transcriptional regulator YcjW OS=Escherichia coli (strain K12) OX=83333 GN=ycjW PE=4	0.28
>sp|P77625|HXPA_ECOLI Hexitol phosphatase A OS=Escherichia coli (strain K12) OX=83333 GN=hxpA PE=1	0.13
>sp|P77766|RNM_ECOLI 5'-3' exoribonuclease Rnm OS=Escherichia coli (strain K12) OX=83333 GN=rnm PE=1	0.18
>sp|Q46795|YGEO_ECOLI Putative uncharacterized protein YgeO OS=Escherichia coli (strain K12) OX=83333 GN=ygeO PE=5	0.12
>sp|Q47272|YLCG_ECOLI Uncharacterized protein YlcG OS=Escherichia coli (strain K12) OX=83333 GN=ylcG PE=1	0.68
>sp|Q59385|COPA_ECOLI Copper-exporting P-type ATPase OS=Escherichia coli (strain K12) OX=83333 GN=copA PE=1	0.17
>sp|Q7DFU6|YGHX_ECOLI Putative hydrolase fragment YghX OS=Escherichia coli (strain K12) OX=83333 GN=yghX PE=5	0.24
>sp|C1P612|YQCG_ECOLI Uncharacterized protein YqcG OS=Escherichia coli (strain K12) OX=83333 GN=yqcG PE=1	0.39
>sp|C1P619|ILVX_ECOLI Uncharacterized protein IlvX OS=Escherichia coli (strain K12) OX=83333 GN=ilvX PE=1	0.41
>sp|P00509|AAT_ECOLI Aspartate aminotransferase OS=Escherichia coli (strain K12) OX=83333 GN=aspC PE=1	0.14
>sp|P00550|PTM3C_ECOLI PTS system mannitol-specific EIICBA component OS=Escherichia coli (strain K12) OX=83333 GN=mtlA PE=1	0.16
>sp|P00904|TRPGD_ECOLI Bifunctional protein TrpGD OS=Escherichia coli (strain K12) OX=83333 GN=trpGD PE=1	0.14
>sp|P00960|SYGA_ECOLI Glycine--tRNA ligase alpha subunit OS=Escherichia coli (strain K12) OX=83333 GN=glyQ PE=1	0.14
>sp|P03961|KDPC_ECOLI Potassium-transporting ATPase KdpC subunit OS=Escherichia coli (strain K12) OX=83333 GN=kdpC PE=1	0.18
>sp|P05052|APPY_ECOLI HTH-type transcriptional regulator AppY OS=Escherichia coli (strain K12) OX=83333 GN=appY PE=1	0.22
>sp|P06986|HIS8_ECOLI Histidinol-phosphate aminotransferase OS=Escherichia coli (strain K12) OX=83333 GN=hisC PE=1	0.12
>sp|P0A6T3|GAL1_ECOLI Galactokinase OS=Escherichia coli (strain K12) OX=83333 GN=galK PE=1	0.28
>sp|P0A6W9|GSH1_ECOLI Glutamate--cysteine ligase OS=Escherichia coli (strain K12) OX=83333 GN=gshA PE=1	0.13
>sp|P0A7R9|RS11_ECOLI Small ribosomal subunit protein uS11 OS=Escherichia coli (strain K12) OX=83333 GN=rpsK PE=1	0.4
>sp|P0A8D3|YAII_ECOLI UPF0178 protein YaiI OS=Escherichia coli (strain K12) OX=83333 GN=yaiI PE=1	0.23
>sp|P0A8M3|SYT_ECOLI Threonine--tRNA ligase OS=Escherichia coli (strain K12) OX=83333 GN=thrS PE=1	0.19
>sp|P0A8P1|LFTR_ECOLI Leucyl/phenylalanyl-tRNA--protein transferase OS=Escherichia coli (strain K12) OX=83333 GN=aat PE=1	0.11
>sp|P0A9D2|GSTA_ECOLI Glutathione S-transferase GstA OS=Escherichia coli (strain K12) OX=83333 GN=gstA PE=1	0.18
>sp|P0A9V1|LPTB_ECOLI Lipopolysaccharide export system ATP-binding protein LptB OS=Escherichia coli (strain K12) OX=83333 GN=lptB PE=1	0.14
>sp|P0AA73|YHBE_ECOLI Uncharacterized inner membrane transporter YhbE OS=Escherichia coli (strain K12) OX=83333 GN=yhbE PE=1	0.21
>sp|P0AAN9|IRAP_ECOLI Anti-adapter protein IraP OS=Escherichia coli (strain K12) OX=83333 GN=iraP PE=1	0.28
>sp|P0AB91|AROG_ECOLI Phospho-2-dehydro-3-deoxyheptonate aldolase, Phe-sensitive OS=Escherichia coli (strain K12) OX=83333 GN=aroG PE=1	0.2
>sp|P0ABG7|RODA_ECOLI Peptidoglycan glycosyltransferase MrdB OS=Escherichia coli (strain K12) OX=83333 GN=mrdB PE=1	0.35
>sp|P0ACW2|YDBJ_ECOLI Uncharacterized protein YdbJ OS=Escherichia coli (strain K12) OX=83333 GN=ydbJ PE=3	0.22
>sp|P0AD59|IVY_ECOLI Inhibitor of vertebrate lysozyme OS=Escherichia coli (strain K12) OX=83333 GN=ivy PE=1	0.22
>sp|P0AD79|LPL_ECOLI leu operon leader peptide OS=Escherichia coli (strain K12) OX=83333 GN=leuL PE=4	0.22
>sp|P0ADC6|LPTG_ECOLI Lipopolysaccharide export system permease protein LptG OS=Escherichia coli (strain K12) OX=83333 GN=lptG PE=1	0.12
>sp|P0ADC8|YJIX_ECOLI Uncharacterized protein YjiX OS=Escherichia coli (strain K12) OX=83333 GN=yjiX PE=4	0.23
>sp|P0ADD2|YJJB_ECOLI Probable succinate transporter subunit YjjB OS=Escherichia coli (strain K12) OX=83333 GN=yjjB PE=1	0.19
>sp|P0ADM6|YIDX_ECOLI Uncharacterized protein YidX OS=Escherichia coli (strain K12) OX=83333 GN=yidX PE=4	0.14
>sp|P0ADN6|YIFL_ECOLI Uncharacterized lipoprotein YifL OS=Escherichia coli (strain K12) OX=83333 GN=yifL PE=1	0.2
>sp|P0ADT8|YGIM_ECOLI Uncharacterized protein YgiM OS=Escherichia coli (strain K12) OX=83333 GN=ygiM PE=3	0.21
>sp|P0AEI1|MIAB_ECOLI tRNA-2-methylthio-N(6)-dimethylallyladenosine synthase OS=Escherichia coli (strain K12) OX=83333 GN=miaB PE=1	0.16
>sp|P0AEU0|HISJ_ECOLI Histidine-binding periplasmic protein OS=Escherichia coli (strain K12) OX=83333 GN=hisJ PE=1	0.11
>sp|P0AF24|NAGD_ECOLI Ribonucleotide monophosphatase NagD OS=Escherichia coli (strain K12) OX=83333 GN=nagD PE=1	0.22
>sp|P0AFB5|NTRB_ECOLI Sensory histidine kinase/phosphatase NtrB OS=Escherichia coli (strain K12) OX=83333 GN=glnL PE=1	0.14
>sp|P0AFS5|TQSA_ECOLI AI-2 transport protein TqsA OS=Escherichia coli (strain K12) OX=83333 GN=tqsA PE=1	0.14
>sp|P0AGK4|YHBY_ECOLI RNA-binding protein YhbY OS=Escherichia coli (strain K12) OX=83333 GN=yhbY PE=1	0.2
>sp|P0AGM9|XANP_ECOLI Xanthine permease XanP OS=Escherichia coli (strain K12) OX=83333 GN=xanP PE=1	0.21
>sp|P0C8J8|GATZ_ECOLI D-tagatose-1,6-bisphosphate aldolase subunit GatZ OS=Escherichia coli (strain K12) OX=83333 GN=gatZ PE=1	0.29
>sp|P0CE55|INSH8_ECOLI Transposase InsH for insertion sequence element IS5K OS=Escherichia coli (strain K12) OX=83333 GN=insH8 PE=3	0.24
>sp|P0CF11|INSA5_ECOLI Insertion element IS1 5 protein InsA OS=Escherichia coli (strain K12) OX=83333 GN=insA5 PE=3	0.22
>sp|P0DPC9|YNFQ_ECOLI Protein YnfQ OS=Escherichia coli (strain K12) OX=83333 GN=ynfQ PE=1	0.3
>sp|P0DSG8|YHIY_ECOLI Protein YhiY OS=Escherichia coli (strain K12) OX=83333 GN=yhiY PE=1	0.25
>sp|P10906|UGPE_ECOLI sn-glycerol-3-phosphate transport system permease protein UgpE OS=Escherichia coli (strain K12) OX=83333 GN=ugpE PE=1	0.13
>sp|P11447|ARLY_ECOLI Argininosuccinate lyase OS=Escherichia coli (strain K12) OX=83333 GN=argH PE=1	0.14
>sp|P12994|YBHB_ECOLI UPF0098 protein YbhB OS=Escherichia coli (strain K12) OX=83333 GN=ybhB PE=1	0.13
>sp|P13518|CSRD_ECOLI RNase E specificity factor CsrD OS=Escherichia coli (strain K12) OX=83333 GN=csrD PE=1	0.15
>sp|P17445|BETB_ECOLI Betaine aldehyde dehydrogenase OS=Escherichia coli (strain K12) OX=83333 GN=betB PE=1	0.16
>sp|P17802|MUTY_ECOLI Adenine DNA glycosylase OS=Escherichia coli (strain K12) OX=83333 GN=mutY PE=1	0.23
>sp|P18811|MALI_ECOLI Maltose regulon regulatory protein MalI OS=Escherichia coli (strain K12) OX=83333 GN=malI PE=2	0.22
>sp|P19642|PTOCB_ECOLI PTS system maltose-specific EIICB component OS=Escherichia coli (strain K12) OX=83333 GN=malX PE=1	0.16
>sp|P23883|PUUC_ECOLI NADP/NAD-dependent aldehyde dehydrogenase PuuC OS=Escherichia coli (strain K12) OX=83333 GN=puuC PE=1	0.14
>sp|P28917|YDCC_ECOLI H repeat-associated putative transposase YdcC OS=Escherichia coli (strain K12) OX=83333 GN=ydcC PE=3	0.17
>sp|P31058|YADC_ECOLI Uncharacterized fimbrial-like protein YadC OS=Escherichia coli (strain K12) OX=83333 GN=yadC PE=2	0.15
>sp|P31064|YEDE_ECOLI Probable transporter YedE OS=Escherichia coli (strain K12) OX=83333 GN=yedE PE=1	0.22
>sp|P31224|ACRB_ECOLI Multidrug efflux pump subunit AcrB OS=Escherichia coli (strain K12) OX=83333 GN=acrB PE=1	0.17
>sp|P32156|RHAM_ECOLI L-rhamnose mutarotase OS=Escherichia coli (strain K12) OX=83333 GN=rhaM PE=1	0.14
>sp|P32680|YJAG_ECOLI Uncharacterized protein YjaG OS=Escherichia coli (strain K12) OX=83333 GN=yjaG PE=4	0.19
>sp|P33341|YEHB_ECOLI Outer membrane usher protein YehB OS=Escherichia coli (strain K12) OX=83333 GN=yehB PE=2	0.34
>sp|P36672|PTTBC_ECOLI PTS system trehalose-specific EIIBC component OS=Escherichia coli (strain K12) OX=83333 GN=treB PE=1	0.14
>sp|P37327|YFDC_ECOLI Inner membrane protein YfdC OS=Escherichia coli (strain K12) OX=83333 GN=yfdC PE=1	0.17
>sp|P37596|NORW_ECOLI Nitric oxide reductase FlRd-NAD(+) reductase OS=Escherichia coli (strain K12) OX=83333 GN=norW PE=1	0.14
>sp|P37619|QPTR_ECOLI Queuosine precursor transporter OS=Escherichia coli (strain K12) OX=83333 GN=yhhQ PE=1	0.14
>sp|P38105|RSPB_ECOLI Starvation-sensing protein RspB OS=Escherichia coli (strain K12) OX=83333 GN=rspB PE=2	0.25
>sp|P38392|SIEB_ECOLI Superinfection exclusion protein B OS=Escherichia coli (strain K12) OX=83333 GN=sieB PE=4	0.18
>sp|P39309|YTFA_ECOLI Putative uncharacterized protein YtfA OS=Escherichia coli (strain K12) OX=83333 GN=ytfA PE=5	0.15
>sp|P40719|QSEC_ECOLI Sensor protein QseC OS=Escherichia coli (strain K12) OX=83333 GN=qseC PE=1	0.15
>sp|P45769|YHDZ_ECOLI Uncharacterized amino-acid ABC transporter ATP-binding protein YhdZ OS=Escherichia coli (strain K12) OX=83333 GN=yhdZ PE=3	0.17
>sp|P46850|RTCB_ECOLI RNA-splicing ligase RtcB OS=Escherichia coli (strain K12) OX=83333 GN=rtcB PE=1	0.19
>sp|P50465|END8_ECOLI Endonuclease 8 OS=Escherichia coli (strain K12) OX=83333 GN=nei PE=1	0.16
>sp|P60844|AQPZ_ECOLI Aquaporin Z OS=Escherichia coli (strain K12) OX=83333 GN=aqpZ PE=1	0.16
>sp|P62066|YCEQ_ECOLI Uncharacterized protein YceQ OS=Escherichia coli (strain K12) OX=83333 GN=yceQ PE=4	0.26
>sp|P63228|GMHBB_ECOLI D-glycero-beta-D-manno-heptose-1,7-bisphosphate 7-phosphatase OS=Escherichia coli (strain K12) OX=83333 GN=gmhB PE=1	0.31
>sp|P64596|DOLP_ECOLI Outer membrane lipoprotein DolP OS=Escherichia coli (strain K12) OX=83333 GN=dolP PE=1	0.23
>sp|P64606|MLAE_ECOLI Intermembrane phospholipid transport system permease protein MlaE OS=Escherichia coli (strain K12) OX=83333 GN=mlaE PE=1	0.16
>sp|P66899|DPAL_ECOLI Diaminopropionate ammonia-lyase OS=Escherichia coli (strain K12) OX=83333 GN=ygeX PE=1	0.19
>sp|P67338|YOAH_ECOLI UPF0181 protein YoaH OS=Escherichia coli (strain K12) OX=83333 GN=yoaH PE=3	0.21
>sp|P68919|RL25_ECOLI Large ribosomal subunit protein bL25 OS=Escherichia coli (strain K12) OX=83333 GN=rplY PE=1	0.26
>sp|P75874|YCCU_ECOLI Uncharacterized protein YccU OS=Escherichia coli (strain K12) OX=83333 GN=yccU PE=1	0.15
>sp|P75959|NAGK_ECOLI N-acetyl-D-glucosamine kinase OS=Escherichia coli (strain K12) OX=83333 GN=nagK PE=1	0.22
>sp|P75981|JAYE_ECOLI Putative protein JayE OS=Escherichia coli (strain K12) OX=83333 GN=jayE PE=5	0.2
>sp|P76011|YMGE_ECOLI UPF0410 protein YmgE OS=Escherichia coli (strain K12) OX=83333 GN=ymgE PE=3	0.41
>sp|P76044|YCJR_ECOLI 3-dehydro-D-guloside 4-epimerase OS=Escherichia coli (strain K12) OX=83333 GN=ycjR PE=1	0.13
>sp|P76073|YNAE_ECOLI Uncharacterized protein YnaE OS=Escherichia coli (strain K12) OX=83333 GN=ynaE PE=2	0.22
>sp|P76197|YDIM_ECOLI Inner membrane transport protein YdiM OS=Escherichia coli (strain K12) OX=83333 GN=ydiM PE=1	0.17
>sp|P76335|YEDS_ECOLI Putative outer membrane protein YedS OS=Escherichia coli (strain K12) OX=83333 GN=yedS PE=5	0.19
>sp|P76356|YOEA_ECOLI Protein YoeA OS=Escherichia coli (strain K12) OX=83333 GN=yoeA PE=3	0.19
>sp|P76516|YFDT_ECOLI Uncharacterized protein YfdT OS=Escherichia coli (strain K12) OX=83333 GN=yfdT PE=4	0.21
>sp|P76541|EUTL_ECOLI Bacterial microcompartment shell protein EutL OS=Escherichia coli (strain K12) OX=83333 GN=eutL PE=1	0.62
>sp|P76561|YPFH_ECOLI Esterase YpfH OS=Escherichia coli (strain K12) OX=83333 GN=ypfH PE=3	0.17
>sp|P76612|YPJB_ECOLI Protein YpjB OS=Escherichia coli (strain K12) OX=83333 GN=ypjB PE=4	0.3
>sp|P77546|YDAV_ECOLI Uncharacterized protein YdaV OS=Escherichia coli (strain K12) OX=83333 GN=ydaV PE=4	0.18
>sp|P77739|KT3K_ECOLI Probable ketoamine kinase YniA OS=Escherichia coli (strain K12) OX=83333 GN=yniA PE=3	0.17
>sp|P77748|D2HDH_ECOLI D-2-hydroxyglutarate dehydrogenase OS=Escherichia coli (strain K12) OX=83333 GN=ydiJ PE=1	0.21
>sp|P77775|YFCH_ECOLI Epimerase family protein YfcH OS=Escherichia coli (strain K12) OX=83333 GN=yfcH PE=3	0.35
>sp|P77808|CINAL_ECOLI NMN amidohydrolase-like protein YfaY OS=Escherichia coli (strain K12) OX=83333 GN=yfaY PE=3	0.13
>sp|P78285|LYSD_ECOLI Lysozyme RrrD OS=Escherichia coli (strain K12) OX=83333 GN=rrrD PE=1	0.19
>sp|Q46802|UACR_ECOLI Putative uric acid sigma-54-dependent transcriptional regulator UacR OS=Escherichia coli (strain K12) OX=83333 GN=uacR PE=4	0.18
>sp|Q46809|YQEC_ECOLI Uncharacterized protein YqeC OS=Escherichia coli (strain K12) OX=83333 GN=yqeC PE=4	0.14
>sp|Q46820|UACF_ECOLI Putative oxidoreductase UacF OS=Escherichia coli (strain K12) OX=83333 GN=uacF PE=2	0.14
>sp|Q47154|LAFU_ECOLI Putative truncated flagellar export/assembly protein LafU OS=Escherichia coli (strain K12) OX=83333 GN=lafU PE=5	0.18
>sp|P02338|PRTL_ECOLI Protamine-like protein OS=Escherichia coli (strain K12) OX=83333 GN=tpr PE=4	0.31
>sp|P04425|GSHB_ECOLI Glutathione synthetase OS=Escherichia coli (strain K12) OX=83333 GN=gshB PE=1	0.15
>sp|P04693|TYRB_ECOLI Aromatic-amino-acid aminotransferase OS=Escherichia coli (strain K12) OX=83333 GN=tyrB PE=1	0.15
>sp|P04816|LIVK_ECOLI Leucine-specific-binding protein OS=Escherichia coli (strain K12) OX=83333 GN=livK PE=1	0.12
>sp|P06134|ADA_ECOLI Bifunctional transcriptional activator/DNA repair enzyme Ada OS=Escherichia coli (strain K12) OX=83333 GN=ada PE=1	0.19
>sp|P07021|YFIB_ECOLI Putative lipoprotein YfiB OS=Escherichia coli (strain K12) OX=83333 GN=yfiB PE=3	0.17
>sp|P07364|CHER_ECOLI Chemotaxis protein methyltransferase OS=Escherichia coli (strain K12) OX=83333 GN=cheR PE=4	0.17
>sp|P08190|FIMG_ECOLI Protein FimG OS=Escherichia coli (strain K12) OX=83333 GN=fimG PE=1	0.13
>sp|P08202|ARAA_ECOLI L-arabinose isomerase OS=Escherichia coli (strain K12) OX=83333 GN=araA PE=1	0.18
>sp|P09148|GAL7_ECOLI Galactose-1-phosphate uridylyltransferase OS=Escherichia coli (strain K12) OX=83333 GN=galT PE=1	0.21
>sp|P0A6P9|ENO_ECOLI Enolase OS=Escherichia coli (strain K12) OX=83333 GN=eno PE=1	0.15
>sp|P0A6U3|MNMG_ECOLI tRNA uridine 5-carboxymethylaminomethyl modification enzyme MnmG OS=Escherichia coli (strain K12) OX=83333 GN=mnmG PE=1	0.33
>sp|P0A794|PDXJ_ECOLI Pyridoxine 5'-phosphate synthase OS=Escherichia coli (strain K12) OX=83333 GN=pdxJ PE=1	0.12
>sp|P0A821|SELA_ECOLI L-seryl-tRNA(Sec) selenium transferase OS=Escherichia coli (strain K12) OX=83333 GN=selA PE=1	0.22
>sp|P0A8B2|YFCN_ECOLI UPF0115 protein YfcN OS=Escherichia coli (strain K12) OX=83333 GN=yfcN PE=3	0.25
>sp|P0A8F0|UPP_ECOLI Uracil phosphoribosyltransferase OS=Escherichia coli (strain K12) OX=83333 GN=upp PE=1	0.34
>sp|P0A940|BAMA_ECOLI Outer membrane protein assembly factor BamA OS=Escherichia coli (strain K12) OX=83333 GN=bamA PE=1	0.29
>sp|P0A9C0|GLPA_ECOLI Anaerobic glycerol-3-phosphate dehydrogenase subunit A OS=Escherichia coli (strain K12) OX=83333 GN=glpA PE=1	0.15
>sp|P0A9U8|YDIO_ECOLI Probable acyl-CoA dehydrogenase YdiO OS=Escherichia coli (strain K12) OX=83333 GN=ydiO PE=3	0.15
>sp|P0AAI5|FABF_ECOLI 3-oxoacyl-[acyl-carrier-protein] synthase 2 OS=Escherichia coli (strain K12) OX=83333 GN=fabF PE=1	0.19
>sp|P0AB26|YCEB_ECOLI Uncharacterized lipoprotein YceB OS=Escherichia coli (strain K12) OX=83333 GN=yceB PE=1	0.17
>sp|P0AB55|YCII_ECOLI Protein YciI OS=Escherichia coli (strain K12) OX=83333 GN=yciI PE=1	0.33
>sp|P0AB61|YCIN_ECOLI Protein YciN OS=Escherichia coli (strain K12) OX=83333 GN=yciN PE=1	0.16
>sp|P0ABQ0|COABC_ECOLI Coenzyme A biosynthesis bifunctional protein CoaBC OS=Escherichia coli (strain K12) OX=83333 GN=coaBC PE=1	0.14
>sp|P0AC35|TTDB_ECOLI L(+)-tartrate dehydratase subunit beta OS=Escherichia coli (strain K12) OX=83333 GN=ttdB PE=1	0.15
>sp|P0ACI6|ASNC_ECOLI Regulatory protein AsnC OS=Escherichia coli (strain K12) OX=83333 GN=asnC PE=1	0.18
>sp|P0ACK5|DEOR_ECOLI Deoxyribose operon repressor OS=Escherichia coli (strain K12) OX=83333 GN=deoR PE=1	0.15
>sp|P0ACR0|ALLS_ECOLI HTH-type transcriptional activator AllS OS=Escherichia coli (strain K12) OX=83333 GN=allS PE=1	0.15
>sp|P0ACV0|LPXL_ECOLI Lipid A biosynthesis lauroyltransferase OS=Escherichia coli (strain K12) OX=83333 GN=lpxL PE=1	0.22
>sp|P0AD99|BRNQ_ECOLI Branched-chain amino acid permease BrnQ OS=Escherichia coli (strain K12) OX=83333 GN=brnQ PE=1	0.17
>sp|P0AFF2|NUPC_ECOLI Nucleoside permease NupC OS=Escherichia coli (strain K12) OX=83333 GN=nupC PE=1	0.12
>sp|P0AFP4|YBBO_ECOLI Uncharacterized oxidoreductase YbbO OS=Escherichia coli (strain K12) OX=83333 GN=ybbO PE=3	0.27
>sp|P0AFW8|ROF_ECOLI Protein rof OS=Escherichia coli (strain K12) OX=83333 GN=rof PE=1	0.22
>sp|P0AGH8|PSTC_ECOLI Phosphate transport system permease protein PstC OS=Escherichia coli (strain K12) OX=83333 GN=pstC PE=1	0.11
>sp|P0C058|IBPB_ECOLI Small heat shock protein IbpB OS=Escherichia coli (strain K12) OX=83333 GN=ibpB PE=1	0.14
>sp|P0C7L2|PAAJ_ECOLI 3-oxoadipyl-CoA/3-oxo-5,6-dehydrosuberyl-CoA thiolase OS=Escherichia coli (strain K12) OX=83333 GN=paaJ PE=1	0.15
>sp|P0CE54|INSH7_ECOLI Transposase InsH for insertion sequence element IS5I OS=Escherichia coli (strain K12) OX=83333 GN=insH7 PE=3	0.19
>sp|P0CF67|INSE2_ECOLI Transposase InsE for insertion sequence IS3B OS=Escherichia coli (strain K12) OX=83333 GN=insE2 PE=3	0.18
>sp|P0CG19|RNPH_ECOLI Truncated inactive ribonuclease PH OS=Escherichia coli (strain K12) OX=83333 GN=rph PE=1	0.29
>sp|P0DPN1|YKIC_ECOLI Protein YkiC OS=Escherichia coli (strain K12) OX=83333 GN=ykiC PE=1	0.26
>sp|P0DSH7|YSGD_ECOLI Protein YsgD OS=Escherichia coli (strain K12) OX=83333 GN=ysgD PE=1	0.44
>sp|P10408|SECA_ECOLI Protein translocase subunit SecA OS=Escherichia coli (strain K12) OX=83333 GN=secA PE=1	0.19
>sp|P11557|DAMX_ECOLI Cell division protein DamX OS=Escherichia coli (strain K12) OX=83333 GN=damX PE=1	0.36
>sp|P14407|FUMB_ECOLI Fumarate hydratase class I, anaerobic OS=Escherichia coli (strain K12) OX=83333 GN=fumB PE=1	0.13
>sp|P17315|CIRA_ECOLI Colicin I receptor OS=Escherichia coli (strain K12) OX=83333 GN=cirA PE=1	0.21
>sp|P21179|CATE_ECOLI Catalase HPII OS=Escherichia coli (strain K12) OX=83333 GN=katE PE=1	0.14
>sp|P21189|DPO2_ECOLI DNA polymerase II OS=Escherichia coli (strain K12) OX=83333 GN=polB PE=1	0.18
>sp|P21361|YCIG_ECOLI Uncharacterized protein YciG OS=Escherichia coli (strain K12) OX=83333 GN=yciG PE=3	0.27
>sp|P22256|GABT_ECOLI 4-aminobutyrate aminotransferase GabT OS=Escherichia coli (strain K12) OX=83333 GN=gabT PE=1	0.13
>sp|P23871|HEMH_ECOLI Ferrochelatase OS=Escherichia coli (strain K12) OX=83333 GN=hemH PE=1	0.25
>sp|P23882|FMT_ECOLI Methionyl-tRNA formyltransferase OS=Escherichia coli (strain K12) OX=83333 GN=fmt PE=1	0.19
>sp|P25714|YIDC_ECOLI Membrane protein insertase YidC OS=Escherichia coli (strain K12) OX=83333 GN=yidC PE=1	0.17
>sp|P26648|FTSP_ECOLI Cell division protein FtsP OS=Escherichia coli (strain K12) OX=83333 GN=ftsP PE=1	0.17
>sp|P27830|RMLB2_ECOLI dTDP-glucose 4,6-dehydratase 2 OS=Escherichia coli (strain K12) OX=83333 GN=rffG PE=1	0.14
>sp|P30126|LEUD_ECOLI 3-isopropylmalate dehydratase small subunit OS=Escherichia coli (strain K12) OX=83333 GN=leuD PE=1	0.14
>sp|P30847|BAES_ECOLI Signal transduction histidine-protein kinase BaeS OS=Escherichia coli (strain K12) OX=83333 GN=baeS PE=1	0.13
>sp|P31453|YIDP_ECOLI Uncharacterized HTH-type transcriptional regulator YidP OS=Escherichia coli (strain K12) OX=83333 GN=yidP PE=4	0.23
>sp|P31460|DGOR_ECOLI Galactonate operon transcriptional repressor OS=Escherichia coli (strain K12) OX=83333 GN=dgoR PE=1	0.15
>sp|P31545|EFEB_ECOLI Deferrochelatase OS=Escherichia coli (strain K12) OX=83333 GN=efeB PE=1	0.15
>sp|P32099|LPLA_ECOLI Lipoate-protein ligase A OS=Escherichia coli (strain K12) OX=83333 GN=lplA PE=1	0.13
>sp|P32703|YJCE_ECOLI Uncharacterized Na(+)/H(+) exchanger YjcE OS=Escherichia coli (strain K12) OX=83333 GN=yjcE PE=3	0.21
>sp|P32709|NRFD_ECOLI Protein NrfD OS=Escherichia coli (strain K12) OX=83333 GN=nrfD PE=3	0.14
>sp|P33594|NIKE_ECOLI Nickel import ATP-binding protein NikE OS=Escherichia coli (strain K12) OX=83333 GN=nikE PE=3	0.18
>sp|P37651|GUN_ECOLI Endoglucanase OS=Escherichia coli (strain K12) OX=83333 GN=bcsZ PE=1	0.12
>sp|P37661|EPTB_ECOLI Kdo(2)-lipid A phosphoethanolamine 7''-transferase OS=Escherichia coli (strain K12) OX=83333 GN=eptB PE=1	0.17
>sp|P37774|TCYN_ECOLI L-cystine transport system ATP-binding protein TcyN OS=Escherichia coli (strain K12) OX=83333 GN=tcyN PE=1	0.18
>sp|P38684|TORR_ECOLI TorCAD operon transcriptional regulatory protein TorR OS=Escherichia coli (strain K12) OX=83333 GN=torR PE=1	0.2
>sp|P39276|DTPC_ECOLI Dipeptide and tripeptide permease C OS=Escherichia coli (strain K12) OX=83333 GN=dtpC PE=1	0.14
>sp|P39371|NANM_ECOLI N-acetylneuraminate epimerase OS=Escherichia coli (strain K12) OX=83333 GN=nanM PE=1	0.15
>sp|P45425|NANK_ECOLI N-acetylmannosamine kinase OS=Escherichia coli (strain K12) OX=83333 GN=nanK PE=1	0.47
>sp|P45807|YBAM_ECOLI Uncharacterized protein YbaM OS=Escherichia coli (strain K12) OX=83333 GN=ybaM PE=4	0.18
>sp|P46923|TORZ_ECOLI Trimethylamine-N-oxide reductase 2 OS=Escherichia coli (strain K12) OX=83333 GN=torZ PE=1	0.23
>sp|P51981|AEEP_ECOLI L-Ala-D/L-Glu epimerase OS=Escherichia coli (strain K12) OX=83333 GN=ycjG PE=1	0.15
>sp|P52129|RNLA_ECOLI mRNA endoribonuclease toxin LS OS=Escherichia coli (strain K12) OX=83333 GN=rnlA PE=1	0.46
>sp|P52133|YFJR_ECOLI Uncharacterized HTH-type transcriptional regulator YfjR OS=Escherichia coli (strain K12) OX=83333 GN=yfjR PE=4	0.19
>sp|P60651|SPEB_ECOLI Agmatinase OS=Escherichia coli (strain K12) OX=83333 GN=speB PE=1	0.13
>sp|P63746|EUTS_ECOLI Bacterial microcompartment shell protein EutS OS=Escherichia coli (strain K12) OX=83333 GN=eutS PE=1	0.17
>sp|P64610|YRBL_ECOLI Uncharacterized protein YrbL OS=Escherichia coli (strain K12) OX=83333 GN=yrbL PE=2	0.14
>sp|P69348|YOEB_ECOLI Toxin YoeB OS=Escherichia coli (strain K12) OX=83333 GN=yoeB PE=1	0.18
>sp|P69741|MBHT_ECOLI Hydrogenase-2 small chain OS=Escherichia coli (strain K12) OX=83333 GN=hybO PE=1	0.23
>sp|P69791|PTQA_ECOLI PTS system N,N'-diacetylchitobiose-specific EIIA component OS=Escherichia coli (strain K12) OX=83333 GN=chbA PE=1	0.13
>sp|P75797|GSIB_ECOLI Glutathione-binding protein GsiB OS=Escherichia coli (strain K12) OX=83333 GN=gsiB PE=1	0.13
>sp|P75839|YCAP_ECOLI UPF0702 transmembrane protein YcaP OS=Escherichia coli (strain K12) OX=83333 GN=ycaP PE=3	0.11
>sp|P75853|SSUA_ECOLI Putative aliphatic sulfonates-binding protein OS=Escherichia coli (strain K12) OX=83333 GN=ssuA PE=1	0.12
>sp|P75863|YCBX_ECOLI Uncharacterized protein YcbX OS=Escherichia coli (strain K12) OX=83333 GN=ycbX PE=1	0.15
>sp|P75931|YCEM_ECOLI Putative oxidoreductase YceM OS=Escherichia coli (strain K12) OX=83333 GN=yceM PE=1	0.13
>sp|P76053|SMRA_ECOLI Probable DNA endonuclease SmrA OS=Escherichia coli (strain K12) OX=83333 GN=smrA PE=1	0.2
>sp|P76072|STFR_ECOLI Prophage side tail fiber protein homolog StfR OS=Escherichia coli (strain K12) OX=83333 GN=stfR PE=3	0.18
>sp|P76239|YOAI_ECOLI Uncharacterized protein YoaI OS=Escherichia coli (strain K12) OX=83333 GN=yoaI PE=4	0.28
>sp|P76278|YEBZ_ECOLI Inner membrane protein YebZ OS=Escherichia coli (strain K12) OX=83333 GN=yebZ PE=1	0.22
>sp|P76389|YEGH_ECOLI UPF0053 protein YegH OS=Escherichia coli (strain K12) OX=83333 GN=yegH PE=3	0.25
>sp|P76459|ATOA_ECOLI Acetate CoA-transferase subunit beta OS=Escherichia coli (strain K12) OX=83333 GN=atoA PE=1	0.15
>sp|P77154|KOJP_ECOLI Kojibiose phosphorylase OS=Escherichia coli (strain K12) OX=83333 GN=ycjT PE=1	0.28
>sp|P77171|YDCI_ECOLI Uncharacterized HTH-type transcriptional regulator YdcI OS=Escherichia coli (strain K12) OX=83333 GN=ydcI PE=3	0.35
>sp|P77237|ESSQ_ECOLI Prophage lysis protein S homolog EssQ OS=Escherichia coli (strain K12) OX=83333 GN=essQ PE=3	0.19
>sp|P77315|YPHD_ECOLI Probable ABC transporter permease protein YphD OS=Escherichia coli (strain K12) OX=83333 GN=yphD PE=3	0.14
>sp|P77589|MHPT_ECOLI 3-(3-hydroxy-phenyl)propionate transporter OS=Escherichia coli (strain K12) OX=83333 GN=mhpT PE=1	0.17
>sp|P77744|ABGR_ECOLI HTH-type transcriptional regulator AbgR OS=Escherichia coli (strain K12) OX=83333 GN=abgR PE=3	0.16
>sp|P77791|MAA_ECOLI Maltose O-acetyltransferase OS=Escherichia coli (strain K12) OX=83333 GN=maa PE=1	0.12
>sp|Q46891|OTNI_ECOLI 2-oxo-tetronate isomerase OS=Escherichia coli (strain K12) OX=83333 GN=otnI PE=1	0.21
>sp|A0A385XJE6|INH21_ECOLI Transposase InsH for insertion sequence element IS5U OS=Escherichia coli (strain K12) OX=83333 GN=insH21 PE=3	0.18
>sp|A5A618|YNHF_ECOLI Uncharacterized protein YnhF OS=Escherichia coli (strain K12) OX=83333 GN=ynhF PE=1	0.38
>sp|C1P617|IBSE_ECOLI Small toxic protein IbsE OS=Escherichia coli (strain K12) OX=83333 GN=ibsE PE=2	0.45
>sp|P00722|BGAL_ECOLI Beta-galactosidase OS=Escherichia coli (strain K12) OX=83333 GN=lacZ PE=1	0.16
>sp|P05020|PYRC_ECOLI Dihydroorotase OS=Escherichia coli (strain K12) OX=83333 GN=pyrC PE=1	0.16
>sp|P05041|PABB_ECOLI Aminodeoxychorismate synthase component 1 OS=Escherichia coli (strain K12) OX=83333 GN=pabB PE=1	0.16
>sp|P05791|ILVD_ECOLI Dihydroxy-acid dehydratase OS=Escherichia coli (strain K12) OX=83333 GN=ilvD PE=1	0.15
>sp|P09154|YMFS_ECOLI Uncharacterized protein YmfS OS=Escherichia coli (strain K12) OX=83333 GN=ymfS PE=4	0.25
>sp|P0A6F1|CARA_ECOLI Carbamoyl phosphate synthase small chain OS=Escherichia coli (strain K12) OX=83333 GN=carA PE=1	0.17
>sp|P0A6F5|CH60_ECOLI Chaperonin GroEL OS=Escherichia coli (strain K12) OX=83333 GN=groEL PE=1	0.21
>sp|P0A6Z6|NIKR_ECOLI Nickel-responsive regulator OS=Escherichia coli (strain K12) OX=83333 GN=nikR PE=1	0.14
>sp|P0A742|MSCL_ECOLI Large-conductance mechanosensitive channel OS=Escherichia coli (strain K12) OX=83333 GN=mscL PE=1	0.19
>sp|P0A763|NDK_ECOLI Nucleoside diphosphate kinase OS=Escherichia coli (strain K12) OX=83333 GN=ndk PE=1	0.2
>sp|P0A7A9|IPYR_ECOLI Inorganic pyrophosphatase OS=Escherichia coli (strain K12) OX=83333 GN=ppa PE=1	0.12
>sp|P0A7F3|PYRI_ECOLI Aspartate carbamoyltransferase regulatory chain OS=Escherichia coli (strain K12) OX=83333 GN=pyrI PE=1	0.2
>sp|P0A825|GLYA_ECOLI Serine hydroxymethyltransferase OS=Escherichia coli (strain K12) OX=83333 GN=glyA PE=1	0.15
>sp|P0A8E1|YCFP_ECOLI UPF0227 protein YcfP OS=Escherichia coli (strain K12) OX=83333 GN=ycfP PE=1	0.17
>sp|P0A903|BAMC_ECOLI Outer membrane protein assembly factor BamC OS=Escherichia coli (strain K12) OX=83333 GN=bamC PE=1	0.25
>sp|P0A930|WZA_ECOLI Putative polysaccharide export protein Wza OS=Escherichia coli (strain K12) OX=83333 GN=wza PE=1	0.28
>sp|P0A996|GLPC_ECOLI Anaerobic glycerol-3-phosphate dehydrogenase subunit C OS=Escherichia coli (strain K12) OX=83333 GN=glpC PE=1	0.18
>sp|P0A998|FTNA_ECOLI Bacterial non-heme ferritin OS=Escherichia coli (strain K12) OX=83333 GN=ftnA PE=1	0.17
>sp|P0A9J4|PANE_ECOLI 2-dehydropantoate 2-reductase OS=Escherichia coli (strain K12) OX=83333 GN=panE PE=1	0.2
>sp|P0AAV8|YBHH_ECOLI Putative isomerase YbhH OS=Escherichia coli (strain K12) OX=83333 GN=ybhH PE=1	0.14
>sp|P0AAW5|YBHQ_ECOLI Inner membrane protein YbhQ OS=Escherichia coli (strain K12) OX=83333 GN=ybhQ PE=1	0.2
>sp|P0AB06|YCBK_ECOLI Uncharacterized protein YcbK OS=Escherichia coli (strain K12) OX=83333 GN=ycbK PE=3	0.21
>sp|P0ABH9|CLPA_ECOLI ATP-dependent Clp protease ATP-binding subunit ClpA OS=Escherichia coli (strain K12) OX=83333 GN=clpA PE=1	0.16
>sp|P0ABS5|DNAG_ECOLI DNA primase OS=Escherichia coli (strain K12) OX=83333 GN=dnaG PE=1	0.14
>sp|P0ABT5|DUSB_ECOLI tRNA-dihydrouridine synthase B OS=Escherichia coli (strain K12) OX=83333 GN=dusB PE=1	0.19
>sp|P0ACY6|YEAL_ECOLI UPF0756 membrane protein YeaL OS=Escherichia coli (strain K12) OX=83333 GN=yeaL PE=3	0.12
>sp|P0ADI7|YECD_ECOLI Isochorismatase family protein YecD OS=Escherichia coli (strain K12) OX=83333 GN=yecD PE=1	0.11
>sp|P0ADP2|YIGI_ECOLI Medium/long-chain acyl-CoA thioesterase YigI OS=Escherichia coli (strain K12) OX=83333 GN=yigI PE=1	0.15
>sp|P0AEQ1|GLCG_ECOLI Protein GlcG OS=Escherichia coli (strain K12) OX=83333 GN=glcG PE=2	0.1
>sp|P0AF56|YJCO_ECOLI Sel1-repeat-containing protein YjcO OS=Escherichia coli (strain K12) OX=83333 GN=yjcO PE=3	0.25
>sp|P0AF63|NSRR_ECOLI HTH-type transcriptional repressor NsrR OS=Escherichia coli (strain K12) OX=83333 GN=nsrR PE=3	0.18
>sp|P0AF96|TABA_ECOLI Toxin-antitoxin biofilm protein TabA OS=Escherichia coli (strain K12) OX=83333 GN=tabA PE=1	0.21
>sp|P0AFU4|GLRR_ECOLI Transcriptional regulatory protein GlrR OS=Escherichia coli (strain K12) OX=83333 GN=glrR PE=1	0.19
>sp|P0AFY6|SBMA_ECOLI Peptide antibiotic transporter SbmA OS=Escherichia coli (strain K12) OX=83333 GN=sbmA PE=1	0.27
>sp|P0AGJ9|SYY_ECOLI Tyrosine--tRNA ligase OS=Escherichia coli (strain K12) OX=83333 GN=tyrS PE=1	0.13
>sp|P0CE50|INSH2_ECOLI Transposase InsH for insertion sequence element IS5B OS=Escherichia coli (strain K12) OX=83333 GN=insH2 PE=3	0.2
>sp|P0CE58|INH11_ECOLI Transposase InsH for insertion sequence element IS5T OS=Escherichia coli (strain K12) OX=83333 GN=insH11 PE=3	0.19
>sp|P0CF66|INSE1_ECOLI Transposase InsE for insertion sequence IS3A OS=Escherichia coli (strain K12) OX=83333 GN=insE1 PE=3	0.17
>sp|P0DPN8|YMGK_ECOLI Protein YmgK OS=Escherichia coli (strain K12) OX=83333 GN=ymgK PE=1	0.44
>sp|P0DUW1|YMGN_ECOLI Protein YmgN OS=Escherichia coli (strain K12) OX=83333 GN=ymgN PE=1	0.34
>sp|P13000|BIOD1_ECOLI ATP-dependent dethiobiotin synthetase BioD 1 OS=Escherichia coli (strain K12) OX=83333 GN=bioD1 PE=1	0.11
>sp|P13857|RIML_ECOLI Ribosomal-protein-serine acetyltransferase OS=Escherichia coli (strain K12) OX=83333 GN=rimL PE=1	0.12
>sp|P17583|CYNX_ECOLI Cyanate transport protein CynX OS=Escherichia coli (strain K12) OX=83333 GN=cynX PE=3	0.23
>sp|P23481|HYFA_ECOLI Hydrogenase-4 component A OS=Escherichia coli (strain K12) OX=83333 GN=hyfA PE=2	0.13
>sp|P23484|FECI_ECOLI Ferric citrate uptake sigma factor FecI OS=Escherichia coli (strain K12) OX=83333 GN=fecI PE=1	0.22
>sp|P23522|GARL_ECOLI 5-keto-4-deoxy-D-glucarate aldolase OS=Escherichia coli (strain K12) OX=83333 GN=garL PE=1	0.11
>sp|P23837|PHOQ_ECOLI Sensor protein PhoQ OS=Escherichia coli (strain K12) OX=83333 GN=phoQ PE=1	0.16
>sp|P24203|YJIA_ECOLI Zinc chaperone YjiA OS=Escherichia coli (strain K12) OX=83333 GN=yjiA PE=1	0.21
>sp|P24241|PTIBC_ECOLI PTS system arbutin-, cellobiose-, and salicin-specific EIIBC component OS=Escherichia coli (strain K12) OX=83333 GN=ascF PE=3	0.2
>sp|P27835|WZYE_ECOLI Probable ECA polymerase OS=Escherichia coli (strain K12) OX=83333 GN=wzyE PE=1	0.24
>sp|P27836|WECG_ECOLI UDP-N-acetyl-D-mannosaminuronic acid transferase OS=Escherichia coli (strain K12) OX=83333 GN=wecG PE=1	0.13
>sp|P29745|PEPT_ECOLI Peptidase T OS=Escherichia coli (strain K12) OX=83333 GN=pepT PE=1	0.28
>sp|P30128|GREB_ECOLI Transcription elongation factor GreB OS=Escherichia coli (strain K12) OX=83333 GN=greB PE=1	0.31
>sp|P31446|YIDI_ECOLI Inner membrane protein YidI OS=Escherichia coli (strain K12) OX=83333 GN=yidI PE=1	0.2
>sp|P31448|YIDK_ECOLI Uncharacterized symporter YidK OS=Escherichia coli (strain K12) OX=83333 GN=yidK PE=1	0.2
>sp|P31553|CAIT_ECOLI L-carnitine/gamma-butyrobetaine antiporter OS=Escherichia coli (strain K12) OX=83333 GN=caiT PE=1	0.12
>sp|P31801|CHAA_ECOLI Sodium-potassium/proton antiporter ChaA OS=Escherichia coli (strain K12) OX=83333 GN=chaA PE=1	0.17
>sp|P31827|YDDB_ECOLI Uncharacterized protein YddB OS=Escherichia coli (strain K12) OX=83333 GN=yddB PE=1	0.2
>sp|P32152|FRVR_ECOLI Putative frv operon regulatory protein OS=Escherichia coli (strain K12) OX=83333 GN=frvR PE=3	0.15
>sp|P33599|NUOCD_ECOLI NADH-quinone oxidoreductase subunit C/D OS=Escherichia coli (strain K12) OX=83333 GN=nuoC PE=1	0.14
>sp|P33602|NUOG_ECOLI NADH-quinone oxidoreductase subunit G OS=Escherichia coli (strain K12) OX=83333 GN=nuoG PE=1	0.16
>sp|P36979|RLMN_ECOLI Dual-specificity RNA methyltransferase RlmN OS=Escherichia coli (strain K12) OX=83333 GN=rlmN PE=1	0.15
>sp|P37440|UCPA_ECOLI Oxidoreductase UcpA OS=Escherichia coli (strain K12) OX=83333 GN=ucpA PE=1	0.46
>sp|P37617|ZNTA_ECOLI Zinc/cadmium/lead-transporting P-type ATPase OS=Escherichia coli (strain K12) OX=83333 GN=zntA PE=1	0.19
>sp|P37642|YHJD_ECOLI Inner membrane protein YhjD OS=Escherichia coli (strain K12) OX=83333 GN=yhjD PE=1	0.13
>sp|P37663|YHJY_ECOLI Uncharacterized protein YhjY OS=Escherichia coli (strain K12) OX=83333 GN=yhjY PE=4	0.15
>sp|P38135|FADK_ECOLI Medium-chain fatty-acid--CoA ligase OS=Escherichia coli (strain K12) OX=83333 GN=fadK PE=1	0.15
>sp|P39298|YJFP_ECOLI Esterase YjfP OS=Escherichia coli (strain K12) OX=83333 GN=yjfP PE=4	0.13
>sp|P39386|MDTM_ECOLI Multidrug resistance protein MdtM OS=Escherichia coli (strain K12) OX=83333 GN=mdtM PE=1	0.13
>sp|P42913|YRAH_ECOLI Uncharacterized fimbrial-like protein YraH OS=Escherichia coli (strain K12) OX=83333 GN=yraH PE=2	0.15
>sp|P46482|AAEA_ECOLI p-hydroxybenzoic acid efflux pump subunit AaeA OS=Escherichia coli (strain K12) OX=83333 GN=aaeA PE=2	0.15
>sp|P46883|AMO_ECOLI Primary amine oxidase OS=Escherichia coli (strain K12) OX=83333 GN=tynA PE=1	0.22
>sp|P52095|LDCC_ECOLI Constitutive lysine decarboxylase OS=Escherichia coli (strain K12) OX=83333 GN=ldcC PE=1	0.17
>sp|P56259|YIFN_ECOLI Putative uncharacterized protein YifN OS=Escherichia coli (strain K12) OX=83333 GN=yifN PE=5	0.25
>sp|P64488|YEAR_ECOLI Uncharacterized protein YeaR OS=Escherichia coli (strain K12) OX=83333 GN=yeaR PE=1	0.16
>sp|P65870|QUED_ECOLI 6-carboxy-5,6,7,8-tetrahydropterin synthase OS=Escherichia coli (strain K12) OX=83333 GN=queD PE=1	0.26
>sp|P67080|PLPHP_ECOLI Pyridoxal phosphate homeostasis protein OS=Escherichia coli (strain K12) OX=83333 GN=yggS PE=1	0.2
>sp|P67127|YGDQ_ECOLI UPF0053 inner membrane protein YgdQ OS=Escherichia coli (strain K12) OX=83333 GN=ygdQ PE=1	0.19
>sp|P67444|XANQ_ECOLI Xanthine permease XanQ OS=Escherichia coli (strain K12) OX=83333 GN=xanQ PE=1	0.14
>sp|P76123|YDDK_ECOLI Leucine-rich repeat domain-containing protein YddK OS=Escherichia coli (strain K12) OX=83333 GN=yddK PE=4	0.16
>sp|P76128|DDPA_ECOLI Probable D,D-dipeptide-binding periplasmic protein DdpA OS=Escherichia coli (strain K12) OX=83333 GN=ddpA PE=2	0.16
>sp|P76169|YNFA_ECOLI UPF0060 membrane protein YnfA OS=Escherichia coli (strain K12) OX=83333 GN=ynfA PE=1	0.12
>sp|P76216|ASTB_ECOLI N-succinylarginine dihydrolase OS=Escherichia coli (strain K12) OX=83333 GN=astB PE=1	0.13
>sp|P76290|CMOA_ECOLI Carboxy-S-adenosyl-L-methionine synthase OS=Escherichia coli (strain K12) OX=83333 GN=cmoA PE=1	0.21
>sp|P76298|FLHA_ECOLI Flagellar biosynthesis protein FlhA OS=Escherichia coli (strain K12) OX=83333 GN=flhA PE=3	0.22
>sp|P76350|SHIA_ECOLI Shikimate transporter OS=Escherichia coli (strain K12) OX=83333 GN=shiA PE=2	0.2
>sp|P76585|YPHG_ECOLI Uncharacterized protein YphG OS=Escherichia coli (strain K12) OX=83333 GN=yphG PE=4	0.17
>sp|P77206|YAFZ_ECOLI UPF0380 protein YafZ OS=Escherichia coli (strain K12) OX=83333 GN=yafZ PE=3	0.23
>sp|P77211|CUSC_ECOLI Cation efflux system protein CusC OS=Escherichia coli (strain K12) OX=83333 GN=cusC PE=1	0.12
>sp|P77213|GCS2_ECOLI Putative glutamate--cysteine ligase 2 OS=Escherichia coli (strain K12) OX=83333 GN=ybdK PE=1	0.21
>sp|P77333|PGRR_ECOLI HTH-type transcriptional regulator PgrR OS=Escherichia coli (strain K12) OX=83333 GN=pgrR PE=1	0.2
>sp|P77495|PRPE_ECOLI Propionate--CoA ligase OS=Escherichia coli (strain K12) OX=83333 GN=prpE PE=3	0.16
>sp|Q2EES9|TORI_ECOLI Response regulator inhibitor for tor operon OS=Escherichia coli (strain K12) OX=83333 GN=torI PE=1	0.28
>sp|Q2M5U1|YTJA_ECOLI UPF0391 membrane protein YtjA OS=Escherichia coli (strain K12) OX=83333 GN=ytjA PE=3	0.32
>sp|Q46843|YGHS_ECOLI Uncharacterized ATP-binding protein YghS OS=Escherichia coli (strain K12) OX=83333 GN=yghS PE=4	0.23
>sp|Q47157|YAFO_ECOLI mRNA interferase toxin YafO OS=Escherichia coli (strain K12) OX=83333 GN=yafO PE=1	0.17
[truncated: 2,404 more rows]

## Sheet: 2 - EcuL16
Protein	iPTM Score
>sp|A5A615|YNCL_ECOLI Uncharacterized protein YncL OS=Escherichia coli (strain K12) OX=83333 GN=yncL PE=1	0.03
>sp|P05050|ALKB_ECOLI Alpha-ketoglutarate-dependent dioxygenase AlkB OS=Escherichia coli (strain K12) OX=83333 GN=alkB PE=1	0.13
>sp|P09372|GRPE_ECOLI Protein GrpE OS=Escherichia coli (strain K12) OX=83333 GN=grpE PE=1	0.06
>sp|P0A6K3|DEF_ECOLI Peptide deformylase OS=Escherichia coli (strain K12) OX=83333 GN=def PE=1	0.16
>sp|P0A6M2|DSBB_ECOLI Disulfide bond formation protein B OS=Escherichia coli (strain K12) OX=83333 GN=dsbB PE=1	0.2
>sp|P0A6W5|GREA_ECOLI Transcription elongation factor GreA OS=Escherichia coli (strain K12) OX=83333 GN=greA PE=1	0.17
>sp|P0A712|KDGT_ECOLI 2-keto-3-deoxygluconate permease OS=Escherichia coli (strain K12) OX=83333 GN=kdgT PE=1	0.12
>sp|P0A725|LPXC_ECOLI UDP-3-O-acyl-N-acetylglucosamine deacetylase OS=Escherichia coli (strain K12) OX=83333 GN=lpxC PE=1	0.17
>sp|P0A7F6|SPED_ECOLI S-adenosylmethionine decarboxylase proenzyme OS=Escherichia coli (strain K12) OX=83333 GN=speD PE=1	0.15
>sp|P0A7J0|RIBB_ECOLI 3,4-dihydroxy-2-butanone 4-phosphate synthase OS=Escherichia coli (strain K12) OX=83333 GN=ribB PE=1	0.06
>sp|P0A7X3|RS9_ECOLI Small ribosomal subunit protein uS9 OS=Escherichia coli (strain K12) OX=83333 GN=rpsI PE=1	0.05
>sp|P0A823|SFSA_ECOLI Sugar fermentation stimulation protein A OS=Escherichia coli (strain K12) OX=83333 GN=sfsA PE=1	0.08
>sp|P0A8D0|NRDR_ECOLI Transcriptional repressor NrdR OS=Escherichia coli (strain K12) OX=83333 GN=nrdR PE=1	0.12
>sp|P0A8P8|XERD_ECOLI Tyrosine recombinase XerD OS=Escherichia coli (strain K12) OX=83333 GN=xerD PE=1	0.14
>sp|P0A944|RIMI_ECOLI [Ribosomal protein bS18]-alanine N-acetyltransferase OS=Escherichia coli (strain K12) OX=83333 GN=rimI PE=1	0.17
>sp|P0A9B6|E4PD_ECOLI D-erythrose-4-phosphate dehydrogenase OS=Escherichia coli (strain K12) OX=83333 GN=epd PE=1	0.1
>sp|P0A9H3|LDCI_ECOLI Inducible lysine decarboxylase OS=Escherichia coli (strain K12) OX=83333 GN=cadA PE=1	0.13
>sp|P0A9P9|IDNO_ECOLI 5-keto-D-gluconate 5-reductase OS=Escherichia coli (strain K12) OX=83333 GN=idnO PE=1	0.06
>sp|P0A9Q7|ADHE_ECOLI Bifunctional aldehyde-alcohol dehydrogenase AdhE OS=Escherichia coli (strain K12) OX=83333 GN=adhE PE=1	0.16
>sp|P0AAE2|PROY_ECOLI Proline-specific permease ProY OS=Escherichia coli (strain K12) OX=83333 GN=proY PE=1	0.09
>sp|P0AAZ0|YBJO_ECOLI Inner membrane protein YbjO OS=Escherichia coli (strain K12) OX=83333 GN=ybjO PE=1	0.15
>sp|P0ABF1|PCNB_ECOLI Poly(A) polymerase I OS=Escherichia coli (strain K12) OX=83333 GN=pcnB PE=1	0.12
>sp|P0AC78|WECA_ECOLI Undecaprenyl-phosphate alpha-N-acetylglucosaminyl 1-phosphate transferase OS=Escherichia coli (strain K12) OX=83333 GN=wecA PE=1	0.2
>sp|P0ACD8|MBHL_ECOLI Hydrogenase-1 large chain OS=Escherichia coli (strain K12) OX=83333 GN=hyaB PE=1	0.17
>sp|P0AD65|MRDA_ECOLI Peptidoglycan D,D-transpeptidase MrdA OS=Escherichia coli (strain K12) OX=83333 GN=mrdA PE=1	0.13
>sp|P0AE34|ARTQ_ECOLI Arginine ABC transporter permease protein ArtQ OS=Escherichia coli (strain K12) OX=83333 GN=artQ PE=1	0.36
>sp|P0AE52|BCP_ECOLI Peroxiredoxin Bcp OS=Escherichia coli (strain K12) OX=83333 GN=bcp PE=1	0.33
>sp|P0AEZ3|MIND_ECOLI Septum site-determining protein MinD OS=Escherichia coli (strain K12) OX=83333 GN=minD PE=1	0.1
>sp|P0AF26|NARJ_ECOLI Nitrate reductase molybdenum cofactor assembly chaperone NarJ OS=Escherichia coli (strain K12) OX=83333 GN=narJ PE=1	0.49
>sp|P0AFL1|POTI_ECOLI Putrescine transport system permease protein PotI OS=Escherichia coli (strain K12) OX=83333 GN=potI PE=1	0.1
>sp|P0AFS1|LSRD_ECOLI Autoinducer 2 import system permease protein LsrD OS=Escherichia coli (strain K12) OX=83333 GN=lsrD PE=1	0.18
>sp|P0AG48|RL21_ECOLI Large ribosomal subunit protein bL21 OS=Escherichia coli (strain K12) OX=83333 GN=rplU PE=1	0.05
>sp|P0AGB0|SERB_ECOLI Phosphoserine phosphatase OS=Escherichia coli (strain K12) OX=83333 GN=serB PE=1	0.31
>sp|P0CB62|YMIA_ECOLI Protein YmiA OS=Escherichia coli (strain K12) OX=83333 GN=ymiA PE=1	0.1
>sp|P0DPC5|YTID_ECOLI Protein YtiD OS=Escherichia coli (strain K12) OX=83333 GN=ytiD PE=1	0.05
>sp|P0DPC6|IDLP_ECOLI iraD leader peptide OS=Escherichia coli (strain K12) OX=83333 GN=idlP PE=1	0.03
>sp|P0DPM9|YKGV_ECOLI Protein YkgV OS=Escherichia coli (strain K12) OX=83333 GN=ykgV PE=1	0.2
>sp|P0DPO1|YMIC_ECOLI Protein YmiC OS=Escherichia coli (strain K12) OX=83333 GN=ymiC PE=1	0.03
>sp|P0DSF3|MGTT_ECOLI Protein MgtT OS=Escherichia coli (strain K12) OX=83333 GN=mgtT PE=1	0.03
>sp|P0DSH1|YSAE_ECOLI Protein YsaE OS=Escherichia coli (strain K12) OX=83333 GN=ysaE PE=1	0.05
>sp|P0DUW0|YKFO_ECOLI Protein YkfO OS=Escherichia coli (strain K12) OX=83333 GN=ykfO PE=1	0.19
>sp|P0DV20|YTCB_ECOLI Protein YtcB OS=Escherichia coli (strain K12) OX=83333 GN=ytcB PE=1	0.22
>sp|P11349|NARH_ECOLI Respiratory nitrate reductase 1 beta chain OS=Escherichia coli (strain K12) OX=83333 GN=narH PE=1	0.09
>sp|P13669|MNGR_ECOLI Mannosyl-D-glycerate transport/metabolism system repressor MngR OS=Escherichia coli (strain K12) OX=83333 GN=mngR PE=1	0.07
>sp|P15047|ENTA_ECOLI 2,3-dihydro-2,3-dihydroxybenzoate dehydrogenase OS=Escherichia coli (strain K12) OX=83333 GN=entA PE=1	0.07
>sp|P16688|PHNJ_ECOLI Alpha-D-ribose 1-methylphosphonate 5-phosphate C-P lyase OS=Escherichia coli (strain K12) OX=83333 GN=phnJ PE=1	0.22
>sp|P17334|PTQC_ECOLI PTS system N,N'-diacetylchitobiose-specific EIIC component OS=Escherichia coli (strain K12) OX=83333 GN=chbC PE=1	0.09
>sp|P17446|BETI_ECOLI HTH-type transcriptional regulator BetI OS=Escherichia coli (strain K12) OX=83333 GN=betI PE=2	0.37
>sp|P21169|DCOR_ECOLI Constitutive ornithine decarboxylase OS=Escherichia coli (strain K12) OX=83333 GN=speC PE=1	0.14
>sp|P21345|GLTP_ECOLI Proton/glutamate-aspartate symporter OS=Escherichia coli (strain K12) OX=83333 GN=gltP PE=1	0.09
>sp|P22939|ISPA_ECOLI Farnesyl diphosphate synthase OS=Escherichia coli (strain K12) OX=83333 GN=ispA PE=1	0.09
>sp|P23908|ARGE_ECOLI Acetylornithine deacetylase OS=Escherichia coli (strain K12) OX=83333 GN=argE PE=1	0.13
>sp|P23910|ARAJ_ECOLI Putative transporter AraJ OS=Escherichia coli (strain K12) OX=83333 GN=araJ PE=1	0.1
>sp|P25396|TEHA_ECOLI Tellurite resistance protein TehA OS=Escherichia coli (strain K12) OX=83333 GN=tehA PE=1	0.12
>sp|P27434|RODZ_ECOLI Cytoskeleton protein RodZ OS=Escherichia coli (strain K12) OX=83333 GN=rodZ PE=1	0.19
>sp|P31677|OTSA_ECOLI Trehalose-6-phosphate synthase OS=Escherichia coli (strain K12) OX=83333 GN=otsA PE=1	0.19
>sp|P36673|TRER_ECOLI HTH-type transcriptional regulator TreR OS=Escherichia coli (strain K12) OX=83333 GN=treR PE=1	0.26
>sp|P36928|YEGD_ECOLI Uncharacterized chaperone protein YegD OS=Escherichia coli (strain K12) OX=83333 GN=yegD PE=3	0.16
>sp|P37313|DPPF_ECOLI Dipeptide transport ATP-binding protein DppF OS=Escherichia coli (strain K12) OX=83333 GN=dppF PE=1	0.08
>sp|P37772|YJFF_ECOLI Inner membrane ABC transporter permease protein YjfF OS=Escherichia coli (strain K12) OX=83333 GN=yjfF PE=1	0.07
>sp|P39165|YCHO_ECOLI Uncharacterized protein YchO OS=Escherichia coli (strain K12) OX=83333 GN=ychO PE=3	0.24
>sp|P39308|YJFZ_ECOLI Uncharacterized protein YjfZ OS=Escherichia coli (strain K12) OX=83333 GN=yjfZ PE=4	0.14
>sp|P39314|YTFF_ECOLI Inner membrane protein YtfF OS=Escherichia coli (strain K12) OX=83333 GN=ytfF PE=1	0.09
>sp|P39334|BDCR_ECOLI HTH-type transcriptional repressor BdcR OS=Escherichia coli (strain K12) OX=83333 GN=bdcR PE=1	0.14
>sp|P39361|SGCR_ECOLI Putative sgc region transcriptional regulator OS=Escherichia coli (strain K12) OX=83333 GN=sgcR PE=4	0.23
>sp|P42590|YGJI_ECOLI Inner membrane transporter YgjI OS=Escherichia coli (strain K12) OX=83333 GN=ygjI PE=1	0.09
>sp|P42601|ALX_ECOLI Putative membrane-bound redox modulator Alx OS=Escherichia coli (strain K12) OX=83333 GN=alx PE=1	0.12
>sp|P42910|PTPC1_ECOLI N-acetylgalactosamine permease IIC component 1 OS=Escherichia coli (strain K12) OX=83333 GN=agaC PE=1	0.31
>sp|P45464|LPOA_ECOLI Penicillin-binding protein activator LpoA OS=Escherichia coli (strain K12) OX=83333 GN=lpoA PE=1	0.18
>sp|P45546|YHFT_ECOLI Uncharacterized protein YhfT OS=Escherichia coli (strain K12) OX=83333 GN=yhfT PE=4	0.19
>sp|P45565|AIS_ECOLI Lipopolysaccharide core heptose(II)-phosphate phosphatase OS=Escherichia coli (strain K12) OX=83333 GN=ais PE=2	0.16
>sp|P45761|GSPJ_ECOLI Type II secretion system protein J OS=Escherichia coli (strain K12) OX=83333 GN=gspJ PE=2	0.25
>sp|P52067|FSR_ECOLI Fosmidomycin resistance protein OS=Escherichia coli (strain K12) OX=83333 GN=fsr PE=1	0.1
>sp|P52600|EMRY_ECOLI Probable multidrug resistance protein EmrY OS=Escherichia coli (strain K12) OX=83333 GN=emrY PE=2	0.25
>sp|P55914|YJJZ_ECOLI Uncharacterized protein YjjZ OS=Escherichia coli (strain K12) OX=83333 GN=yjjZ PE=4	0.06
>sp|P60932|UPPP_ECOLI Undecaprenyl-diphosphatase OS=Escherichia coli (strain K12) OX=83333 GN=uppP PE=1	0.23
>sp|P64426|DIGH_ECOLI Glycosyl hydrolase DigH OS=Escherichia coli (strain K12) OX=83333 GN=digH PE=1	0.25
>sp|P64442|YCEO_ECOLI Uncharacterized protein YceO OS=Escherichia coli (strain K12) OX=83333 GN=yceO PE=1	0.08
>sp|P64481|YDJM_ECOLI Inner membrane protein YdjM OS=Escherichia coli (strain K12) OX=83333 GN=ydjM PE=1	0.12
>sp|P64540|YFCL_ECOLI Uncharacterized protein YfcL OS=Escherichia coli (strain K12) OX=83333 GN=yfcL PE=4	0.15
>sp|P64557|YGFM_ECOLI Uncharacterized protein YgfM OS=Escherichia coli (strain K12) OX=83333 GN=ygfM PE=4	0.09
>sp|P67153|YQFA_ECOLI UPF0073 inner membrane protein YqfA OS=Escherichia coli (strain K12) OX=83333 GN=yqfA PE=1	0.18
>sp|P68688|GLRX1_ECOLI Glutaredoxin 1 OS=Escherichia coli (strain K12) OX=83333 GN=grxA PE=1	0.08
>sp|P69776|LPP_ECOLI Major outer membrane lipoprotein Lpp OS=Escherichia coli (strain K12) OX=83333 GN=lpp PE=1	0.12
>sp|P71296|YAGM_ECOLI Uncharacterized protein YagM OS=Escherichia coli (strain K12) OX=83333 GN=yagM PE=4	0.3
>sp|P75676|YAFX_ECOLI Uncharacterized protein YafX OS=Escherichia coli (strain K12) OX=83333 GN=yafX PE=3	0.31
>sp|P76078|PAAB_ECOLI 1,2-phenylacetyl-CoA epoxidase, subunit B OS=Escherichia coli (strain K12) OX=83333 GN=paaB PE=1	0.07
>sp|P76142|LSRB_ECOLI Autoinducer 2-binding protein LsrB OS=Escherichia coli (strain K12) OX=83333 GN=lsrB PE=1	0.15
>sp|P76161|REQ2_ECOLI Prophage antitermination protein Q homolog QuuQ OS=Escherichia coli (strain K12) OX=83333 GN=quuQ PE=3	0.06
>sp|P76187|YDHF_ECOLI Oxidoreductase YdhF OS=Escherichia coli (strain K12) OX=83333 GN=ydhF PE=1	0.08
>sp|P76222|YNJA_ECOLI Uncharacterized protein YnjA OS=Escherichia coli (strain K12) OX=83333 GN=ynjA PE=4	0.22
>sp|P76254|CNTB_ECOLI Carnitine monooxygenase reductase subunit OS=Escherichia coli (strain K12) OX=83333 GN=yeaX PE=1	0.11
>sp|P76417|YEGT_ECOLI Putative nucleoside transporter YegT OS=Escherichia coli (strain K12) OX=83333 GN=yegT PE=1	0.09
>sp|P76446|PDEN_ECOLI Probable cyclic di-GMP phosphodiesterase PdeN OS=Escherichia coli (strain K12) OX=83333 GN=pdeN PE=2	0.1
>sp|P76544|YFFM_ECOLI Uncharacterized protein YffM OS=Escherichia coli (strain K12) OX=83333 GN=yffM PE=4	0.12
>sp|P76573|YFGI_ECOLI Uncharacterized protein YfgI OS=Escherichia coli (strain K12) OX=83333 GN=yfgI PE=4	0.11
>sp|P77467|PAAG_ECOLI 1,2-epoxyphenylacetyl-CoA isomerase OS=Escherichia coli (strain K12) OX=83333 GN=paaG PE=1	0.29
>sp|P77622|DDPF_ECOLI Probable D,D-dipeptide transport ATP-binding protein DdpF OS=Escherichia coli (strain K12) OX=83333 GN=ddpF PE=2	0.08
>sp|Q46845|YGHU_ECOLI Disulfide-bond oxidoreductase YghU OS=Escherichia coli (strain K12) OX=83333 GN=yghU PE=1	0.08
>sp|Q46911|YGCU_ECOLI Uncharacterized FAD-linked oxidoreductase YgcU OS=Escherichia coli (strain K12) OX=83333 GN=ygcU PE=3	0.11
>sp|P05458|PTRA_ECOLI Protease 3 OS=Escherichia coli (strain K12) OX=83333 GN=ptrA PE=1	0.34
>sp|P05523|FPG_ECOLI Formamidopyrimidine-DNA glycosylase OS=Escherichia coli (strain K12) OX=83333 GN=mutM PE=1	0.12
>sp|P07762|GLGB_ECOLI 1,4-alpha-glucan branching enzyme GlgB OS=Escherichia coli (strain K12) OX=83333 GN=glgB PE=1	0.2
>sp|P09348|MOTA_ECOLI Motility protein A OS=Escherichia coli (strain K12) OX=83333 GN=motA PE=1	0.09
>sp|P0A6E4|ASSY_ECOLI Argininosuccinate synthase OS=Escherichia coli (strain K12) OX=83333 GN=argG PE=1	0.08
>sp|P0A6L7|UXAB_ECOLI Altronate oxidoreductase OS=Escherichia coli (strain K12) OX=83333 GN=uxaB PE=1	0.11
>sp|P0A6T1|G6PI_ECOLI Glucose-6-phosphate isomerase OS=Escherichia coli (strain K12) OX=83333 GN=pgi PE=1	0.09
>sp|P0A7E5|PYRG_ECOLI CTP synthase OS=Escherichia coli (strain K12) OX=83333 GN=pyrG PE=1	0.2
>sp|P0A8E5|YACL_ECOLI UPF0231 protein YacL OS=Escherichia coli (strain K12) OX=83333 GN=yacL PE=1	0.63
>sp|P0A8I1|YQGF_ECOLI Putative pre-16S rRNA nuclease OS=Escherichia coli (strain K12) OX=83333 GN=yqgF PE=1	0.21
>sp|P0A8L5|YCGN_ECOLI UPF0260 protein YcgN OS=Escherichia coli (strain K12) OX=83333 GN=ycgN PE=3	0.67
>sp|P0A905|SLYB_ECOLI Outer membrane lipoprotein SlyB OS=Escherichia coli (strain K12) OX=83333 GN=slyB PE=2	0.08
>sp|P0A915|OMPW_ECOLI Outer membrane protein W OS=Escherichia coli (strain K12) OX=83333 GN=ompW PE=1	0.09
>sp|P0A937|BAME_ECOLI Outer membrane protein assembly factor BamE OS=Escherichia coli (strain K12) OX=83333 GN=bamE PE=1	0.06
>sp|P0A9C3|GALM_ECOLI Aldose 1-epimerase OS=Escherichia coli (strain K12) OX=83333 GN=galM PE=1	0.3
>sp|P0A9U1|YBHF_ECOLI Probable multidrug ABC transporter ATP-binding protein YbhF OS=Escherichia coli (strain K12) OX=83333 GN=ybhF PE=1	0.11
>sp|P0AAQ6|YBAA_ECOLI Uncharacterized protein YbaA OS=Escherichia coli (strain K12) OX=83333 GN=ybaA PE=4	0.11
>sp|P0AB98|ATP6_ECOLI ATP synthase subunit a OS=Escherichia coli (strain K12) OX=83333 GN=atpB PE=1	0.13
>sp|P0ACA1|YIBF_ECOLI Uncharacterized GST-like protein YibF OS=Escherichia coli (strain K12) OX=83333 GN=yibF PE=1	0.28
>sp|P0ACC7|GLMU_ECOLI Bifunctional protein GlmU OS=Escherichia coli (strain K12) OX=83333 GN=glmU PE=1	0.13
>sp|P0ACL9|PDHR_ECOLI Pyruvate dehydrogenase complex repressor OS=Escherichia coli (strain K12) OX=83333 GN=pdhR PE=1	0.12
>sp|P0ACM9|YIHL_ECOLI Uncharacterized HTH-type transcriptional regulator YihL OS=Escherichia coli (strain K12) OX=83333 GN=yihL PE=4	0.1
>sp|P0ACR7|YFER_ECOLI Uncharacterized HTH-type transcriptional regulator YfeR OS=Escherichia coli (strain K12) OX=83333 GN=yfeR PE=3	0.1
>sp|P0AD14|BTSS_ECOLI Sensor histidine kinase BtsS OS=Escherichia coli (strain K12) OX=83333 GN=btsS PE=1	0.09
>sp|P0AD30|YFCA_ECOLI Probable membrane transporter protein YfcA OS=Escherichia coli (strain K12) OX=83333 GN=yfcA PE=1	0.14
>sp|P0ADQ2|FABY_ECOLI Probable acyltransferase FabY OS=Escherichia coli (strain K12) OX=83333 GN=fabY PE=2	0.14
>sp|P0AE16|AMPG_ECOLI Anhydromuropeptide permease OS=Escherichia coli (strain K12) OX=83333 GN=ampG PE=1	0.1
>sp|P0AE74|CITT_ECOLI Citrate/succinate antiporter OS=Escherichia coli (strain K12) OX=83333 GN=citT PE=3	0.08
>sp|P0AEE1|DCRB_ECOLI Inner membrane lipoprotein DcrB OS=Escherichia coli (strain K12) OX=83333 GN=dcrB PE=1	0.07
>sp|P0AEF8|DPPB_ECOLI Dipeptide transport system permease protein DppB OS=Escherichia coli (strain K12) OX=83333 GN=dppB PE=1	0.73
>sp|P0AEJ2|ENTC_ECOLI Isochorismate synthase EntC OS=Escherichia coli (strain K12) OX=83333 GN=entC PE=1	0.79
>sp|P0AEK7|FDNI_ECOLI Formate dehydrogenase, nitrate-inducible, cytochrome b556(Fdn) subunit OS=Escherichia coli (strain K12) OX=83333 GN=fdnI PE=1	0.27
>sp|P0AEN1|FRE_ECOLI NAD(P)H-flavin reductase OS=Escherichia coli (strain K12) OX=83333 GN=fre PE=1	0.14
>sp|P0AF50|YJBR_ECOLI Uncharacterized protein YjbR OS=Escherichia coli (strain K12) OX=83333 GN=yjbR PE=1	0.52
>sp|P0AF54|YJCH_ECOLI Inner membrane protein YjcH OS=Escherichia coli (strain K12) OX=83333 GN=yjcH PE=1	0.07
>sp|P0AFG8|ODP1_ECOLI Pyruvate dehydrogenase E1 component OS=Escherichia coli (strain K12) OX=83333 GN=aceE PE=1	0.18
>sp|P0AGB6|RPOE_ECOLI ECF RNA polymerase sigma-E factor OS=Escherichia coli (strain K12) OX=83333 GN=rpoE PE=1	0.3
>sp|P0CF45|INSC6_ECOLI Transposase InsC for insertion element IS2K OS=Escherichia coli (strain K12) OX=83333 GN=insC6 PE=3	0.19
>sp|P0CF54|INSD2_ECOLI Transposase InsD for insertion element IS2D OS=Escherichia coli (strain K12) OX=83333 GN=insD2 PE=4	0.07
>sp|P0DSF2|YNCP_ECOLI Protein YncP OS=Escherichia coli (strain K12) OX=83333 GN=yncP PE=1	0.04
>sp|P15033|RACC_ECOLI Protein RacC OS=Escherichia coli (strain K12) OX=83333 GN=racC PE=4	0.64
>sp|P16869|FHUE_ECOLI Hydroxamate siderophore receptor FhuE OS=Escherichia coli (strain K12) OX=83333 GN=fhuE PE=1	0.2
>sp|P19624|PDXA_ECOLI 4-hydroxythreonine-4-phosphate dehydrogenase OS=Escherichia coli (strain K12) OX=83333 GN=pdxA PE=1	0.07
>sp|P22525|YCBB_ECOLI Probable L,D-transpeptidase YcbB OS=Escherichia coli (strain K12) OX=83333 GN=ycbB PE=1	0.12
>sp|P23873|HIPB_ECOLI Antitoxin HipB OS=Escherichia coli (strain K12) OX=83333 GN=hipB PE=1	0.12
>sp|P24182|ACCC_ECOLI Biotin carboxylase OS=Escherichia coli (strain K12) OX=83333 GN=accC PE=1	0.16
>sp|P24230|RECG_ECOLI ATP-dependent DNA helicase RecG OS=Escherichia coli (strain K12) OX=83333 GN=recG PE=1	0.13
>sp|P25519|HFLX_ECOLI GTPase HflX OS=Escherichia coli (strain K12) OX=83333 GN=hflX PE=1	0.49
>sp|P28634|TRMO_ECOLI tRNA (adenine(37)-N6)-methyltransferase OS=Escherichia coli (strain K12) OX=83333 GN=trmO PE=1	0.06
>sp|P28903|NRDD_ECOLI Anaerobic ribonucleoside-triphosphate reductase OS=Escherichia coli (strain K12) OX=83333 GN=nrdD PE=1	0.1
>sp|P29018|CYDD_ECOLI Glutathione/L-cysteine transport system ATP-binding/permease protein CydD OS=Escherichia coli (strain K12) OX=83333 GN=cydD PE=1	0.11
>sp|P30860|ARTJ_ECOLI ABC transporter arginine-binding protein 1 OS=Escherichia coli (strain K12) OX=83333 GN=artJ PE=1	0.3
>sp|P31131|YDEJ_ECOLI Protein YdeJ OS=Escherichia coli (strain K12) OX=83333 GN=ydeJ PE=3	0.07
>sp|P32173|MOBA_ECOLI Molybdenum cofactor guanylyltransferase OS=Escherichia coli (strain K12) OX=83333 GN=mobA PE=1	0.06
>sp|P32676|PTFB3_ECOLI PTS system fructose-like EIIB component 3 OS=Escherichia coli (strain K12) OX=83333 GN=frwD PE=1	0.1
>sp|P33225|TORA_ECOLI Trimethylamine-N-oxide reductase 1 OS=Escherichia coli (strain K12) OX=83333 GN=torA PE=1	0.26
>sp|P37024|HRPB_ECOLI ATP-dependent RNA helicase HrpB OS=Escherichia coli (strain K12) OX=83333 GN=hrpB PE=1	0.29
>sp|P37197|YHJA_ECOLI Probable cytochrome c peroxidase OS=Escherichia coli (strain K12) OX=83333 GN=yhjA PE=4	0.1
>sp|P37613|PANZ_ECOLI PanD regulatory factor OS=Escherichia coli (strain K12) OX=83333 GN=panZ PE=1	0.19
>sp|P37655|BCSQP_ECOLI Putative cellulose biosynthesis protein BcsQ OS=Escherichia coli (strain K12) OX=83333 GN=bcsQ PE=5	0.11
>sp|P37683|YIAV_ECOLI Inner membrane protein YiaV OS=Escherichia coli (strain K12) OX=83333 GN=yiaV PE=1	0.08
>sp|P37692|WAAF_ECOLI Lipopolysaccharide heptosyltransferase 2 OS=Escherichia coli (strain K12) OX=83333 GN=waaF PE=1	0.24
>sp|P37903|USPF_ECOLI Universal stress protein F OS=Escherichia coli (strain K12) OX=83333 GN=uspF PE=1	0.15
>sp|P38097|DGCE_ECOLI Probable diguanylate cyclase DgcE OS=Escherichia coli (strain K12) OX=83333 GN=dgcE PE=2	0.19
>sp|P39297|BSMA_ECOLI Lipoprotein BsmA OS=Escherichia coli (strain K12) OX=83333 GN=bsmA PE=2	0.28
>sp|P39333|BDCA_ECOLI Cyclic-di-GMP-binding biofilm dispersal mediator protein OS=Escherichia coli (strain K12) OX=83333 GN=bdcA PE=1	0.15
>sp|P39351|YJGZ_ECOLI Uncharacterized protein YjgZ OS=Escherichia coli (strain K12) OX=83333 GN=yjgZ PE=4	0.04
>sp|P39408|YJJV_ECOLI Uncharacterized metal-dependent hydrolase YjjV OS=Escherichia coli (strain K12) OX=83333 GN=yjjV PE=1	0.39
>sp|P39902|SPRT_ECOLI Protein SprT OS=Escherichia coli (strain K12) OX=83333 GN=sprT PE=3	0.13
>sp|P42591|YGJJ_ECOLI Uncharacterized protein YgjJ OS=Escherichia coli (strain K12) OX=83333 GN=ygjJ PE=3	0.22
>sp|P43341|LPXH_ECOLI UDP-2,3-diacylglucosamine hydrolase OS=Escherichia coli (strain K12) OX=83333 GN=lpxH PE=1	0.13
>sp|P50457|PUUE_ECOLI 4-aminobutyrate aminotransferase PuuE OS=Escherichia coli (strain K12) OX=83333 GN=puuE PE=1	0.08
>sp|P51020|HOA_ECOLI 4-hydroxy-2-oxovalerate aldolase OS=Escherichia coli (strain K12) OX=83333 GN=mhpE PE=1	0.15
>sp|P52124|YFJI_ECOLI Protein YfjI OS=Escherichia coli (strain K12) OX=83333 GN=yfjI PE=4	0.09
>sp|P52613|FLIJ_ECOLI Flagellar FliJ protein OS=Escherichia coli (strain K12) OX=83333 GN=fliJ PE=1	0.59
>sp|P60422|RL2_ECOLI Large ribosomal subunit protein uL2 OS=Escherichia coli (strain K12) OX=83333 GN=rplB PE=1	0.06
>sp|P60560|GUAC_ECOLI GMP reductase OS=Escherichia coli (strain K12) OX=83333 GN=guaC PE=1	0.11
>sp|P63224|GMHA_ECOLI Phosphoheptose isomerase OS=Escherichia coli (strain K12) OX=83333 GN=gmhA PE=1	0.07
>sp|P67087|RSMI_ECOLI Ribosomal RNA small subunit methyltransferase I OS=Escherichia coli (strain K12) OX=83333 GN=rsmI PE=1	0.07
>sp|P67697|HICB_ECOLI Antitoxin HicB OS=Escherichia coli (strain K12) OX=83333 GN=hicB PE=1	0.36
>sp|P75825|HCP_ECOLI Hydroxylamine reductase OS=Escherichia coli (strain K12) OX=83333 GN=hcp PE=1	0.2
>sp|P75864|RLMKL_ECOLI Ribosomal RNA large subunit methyltransferase K/L OS=Escherichia coli (strain K12) OX=83333 GN=rlmL PE=1	0.12
>sp|P76000|YCGI_ECOLI Putative uncharacterized protein YcgI OS=Escherichia coli (strain K12) OX=83333 GN=ycgI PE=5	0.15
>sp|P76016|DHAR_ECOLI PTS-dependent dihydroxyacetone kinase operon regulatory protein OS=Escherichia coli (strain K12) OX=83333 GN=dhaR PE=1	0.2
>sp|P76082|PAAF_ECOLI 2,3-dehydroadipyl-CoA hydratase OS=Escherichia coli (strain K12) OX=83333 GN=paaF PE=1	0.31
>sp|P76086|PAAX_ECOLI Transcriptional repressor PaaX OS=Escherichia coli (strain K12) OX=83333 GN=paaX PE=1	0.56
>sp|P76190|MEPH_ECOLI Murein DD-endopeptidase MepH OS=Escherichia coli (strain K12) OX=83333 GN=mepH PE=1	0.08
>sp|P76193|YNHG_ECOLI Probable L,D-transpeptidase YnhG OS=Escherichia coli (strain K12) OX=83333 GN=ynhG PE=1	0.17
>sp|P76261|PDED_ECOLI Probable cyclic di-GMP phosphodiesterase PdeD OS=Escherichia coli (strain K12) OX=83333 GN=pdeD PE=2	0.1
>sp|P76425|RCNA_ECOLI Nickel/cobalt efflux system RcnA OS=Escherichia coli (strain K12) OX=83333 GN=rcnA PE=1	0.08
>sp|P76639|YGEH_ECOLI Uncharacterized protein YgeH OS=Escherichia coli (strain K12) OX=83333 GN=ygeH PE=4	0.21
>sp|P77188|ECPB_ECOLI Probable fimbrial chaperone EcpB OS=Escherichia coli (strain K12) OX=83333 GN=ecpB PE=1	0.07
>sp|P77463|DDPC_ECOLI Probable D,D-dipeptide transport system permease protein DdpC OS=Escherichia coli (strain K12) OX=83333 GN=ddpC PE=1	0.34
>sp|P77509|YPHE_ECOLI Uncharacterized ABC transporter ATP-binding protein YphE OS=Escherichia coli (strain K12) OX=83333 GN=yphE PE=3	0.2
>sp|P77608|MHPD_ECOLI 2-keto-4-pentenoate hydratase OS=Escherichia coli (strain K12) OX=83333 GN=mhpD PE=1	0.19
>sp|P77737|OPPF_ECOLI Oligopeptide transport ATP-binding protein OppF OS=Escherichia coli (strain K12) OX=83333 GN=oppF PE=1	0.1
>sp|Q2M7M3|YSAB_ECOLI Uncharacterized lipoprotein YsaB OS=Escherichia coli (strain K12) OX=83333 GN=ysaB PE=3	0.06
>sp|Q47083|CBL_ECOLI HTH-type transcriptional regulator cbl OS=Escherichia coli (strain K12) OX=83333 GN=cbl PE=1	0.28
>sp|Q47153|LFHA_ECOLI Putative truncated flagellar export/assembly protein LfhA OS=Escherichia coli (strain K12) OX=83333 GN=lfhA PE=5	0.12
>sp|Q47689|MMUP_ECOLI Probable S-methylmethionine permease OS=Escherichia coli (strain K12) OX=83333 GN=mmuP PE=3	0.1
>sp|A5A605|YKFM_ECOLI Uncharacterized protein YkfM OS=Escherichia coli (strain K12) OX=83333 GN=ykfM PE=4	0.07
>sp|C1P609|YOHP_ECOLI Uncharacterized membrane protein YohP OS=Escherichia coli (strain K12) OX=83333 GN=yohP PE=1	0.05
>sp|P02920|LACY_ECOLI Lactose permease OS=Escherichia coli (strain K12) OX=83333 GN=lacY PE=1	0.17
>sp|P03018|UVRD_ECOLI DNA helicase II OS=Escherichia coli (strain K12) OX=83333 GN=uvrD PE=1	0.77
>sp|P03813|YGEA_ECOLI Broad specificity amino-acid racemase YgeA OS=Escherichia coli (strain K12) OX=83333 GN=ygeA PE=1	0.07
>sp|P04982|RBSD_ECOLI D-ribose pyranase OS=Escherichia coli (strain K12) OX=83333 GN=rbsD PE=1	0.06
>sp|P06609|BTUC_ECOLI Vitamin B12 import system permease protein BtuC OS=Escherichia coli (strain K12) OX=83333 GN=btuC PE=1	0.18
>sp|P06999|PFKB_ECOLI ATP-dependent 6-phosphofructokinase isozyme 2 OS=Escherichia coli (strain K12) OX=83333 GN=pfkB PE=1	0.15
>sp|P09126|HEM4_ECOLI Uroporphyrinogen-III synthase OS=Escherichia coli (strain K12) OX=83333 GN=hemD PE=3	0.42
>sp|P09151|LEU1_ECOLI 2-isopropylmalate synthase OS=Escherichia coli (strain K12) OX=83333 GN=leuA PE=1	0.16
>sp|P09551|ARGT_ECOLI Lysine/arginine/ornithine-binding periplasmic protein OS=Escherichia coli (strain K12) OX=83333 GN=argT PE=1	0.35
>sp|P0A6L9|HSCB_ECOLI Co-chaperone protein HscB OS=Escherichia coli (strain K12) OX=83333 GN=hscB PE=1	0.18
>sp|P0A6Y5|HSLO_ECOLI 33 kDa chaperonin OS=Escherichia coli (strain K12) OX=83333 GN=hslO PE=1	0.14
>sp|P0A6Z3|HTPG_ECOLI Chaperone protein HtpG OS=Escherichia coli (strain K12) OX=83333 GN=htpG PE=1	0.57
>sp|P0A707|IF3_ECOLI Translation initiation factor IF-3 OS=Escherichia coli (strain K12) OX=83333 GN=infC PE=1	0.06
>sp|P0A769|MNTH_ECOLI Divalent metal cation transporter MntH OS=Escherichia coli (strain K12) OX=83333 GN=mntH PE=1	0.21
>sp|P0A8K5|YAEP_ECOLI UPF0253 protein YaeP OS=Escherichia coli (strain K12) OX=83333 GN=yaeP PE=3	0.09
>sp|P0A8R4|SLYX_ECOLI Protein SlyX OS=Escherichia coli (strain K12) OX=83333 GN=slyX PE=3	0.14
>sp|P0A962|ASPG1_ECOLI L-asparaginase 1 OS=Escherichia coli (strain K12) OX=83333 GN=ansA PE=1	0.07
>sp|P0A991|ALF1_ECOLI Fructose-bisphosphate aldolase class 1 OS=Escherichia coli (strain K12) OX=83333 GN=fbaB PE=1	0.07
>sp|P0A9B2|G3P1_ECOLI Glyceraldehyde-3-phosphate dehydrogenase A OS=Escherichia coli (strain K12) OX=83333 GN=gapA PE=1	0.09
>sp|P0A9I5|NAPD_ECOLI Chaperone NapD OS=Escherichia coli (strain K12) OX=83333 GN=napD PE=1	0.22
>sp|P0A9Q5|ACCD_ECOLI Acetyl-coenzyme A carboxylase carboxyl transferase subunit beta OS=Escherichia coli (strain K12) OX=83333 GN=accD PE=1	0.07
>sp|P0A9X1|ZNUC_ECOLI Zinc import ATP-binding protein ZnuC OS=Escherichia coli (strain K12) OX=83333 GN=znuC PE=1	0.26
>sp|P0A9Y6|CSPC_ECOLI Cold shock-like protein CspC OS=Escherichia coli (strain K12) OX=83333 GN=cspC PE=1	0.05
>sp|P0AAA3|ECPA_ECOLI Common pilus major fimbrillin subunit EcpA OS=Escherichia coli (strain K12) OX=83333 GN=ecpA PE=3	0.06
>sp|P0AC88|GM4D_ECOLI GDP-mannose 4,6-dehydratase OS=Escherichia coli (strain K12) OX=83333 GN=gmd PE=1	0.07
>sp|P0ACF0|DBHA_ECOLI DNA-binding protein HU-alpha OS=Escherichia coli (strain K12) OX=83333 GN=hupA PE=1	0.04
>sp|P0ADT5|YGIC_ECOLI Putative acid--amine ligase YgiC OS=Escherichia coli (strain K12) OX=83333 GN=ygiC PE=1	0.16
>sp|P0ADV5|YHBW_ECOLI Luciferase-like monooxygenase OS=Escherichia coli (strain K12) OX=83333 GN=yhbW PE=4	0.15
>sp|P0ADY1|PPID_ECOLI Periplasmic chaperone PpiD OS=Escherichia coli (strain K12) OX=83333 GN=ppiD PE=1	0.2
>sp|P0AED7|DAPE_ECOLI Succinyl-diaminopimelate desuccinylase OS=Escherichia coli (strain K12) OX=83333 GN=dapE PE=1	0.09
>sp|P0AEE3|DEGS_ECOLI Serine endoprotease DegS OS=Escherichia coli (strain K12) OX=83333 GN=degS PE=1	0.11
>sp|P0AES2|GUDD_ECOLI Glucarate dehydratase OS=Escherichia coli (strain K12) OX=83333 GN=gudD PE=1	0.08
>sp|P0AF32|NARV_ECOLI Respiratory nitrate reductase 2 gamma chain OS=Escherichia coli (strain K12) OX=83333 GN=narV PE=1	0.07
>sp|P0AFB1|NLPI_ECOLI Lipoprotein NlpI OS=Escherichia coli (strain K12) OX=83333 GN=nlpI PE=1	0.29
>sp|P0AGF2|CSDE_ECOLI Sulfur acceptor protein CsdE OS=Escherichia coli (strain K12) OX=83333 GN=csdE PE=1	0.34
>sp|P0AGH5|SAPC_ECOLI Putrescine export system permease protein SapC OS=Escherichia coli (strain K12) OX=83333 GN=sapC PE=1	0.2
>sp|P0CF44|INSC5_ECOLI Transposase InsC for insertion element IS2I OS=Escherichia coli (strain K12) OX=83333 GN=insC5 PE=3	0.19
>sp|P0DSE3|YADX_ECOLI Protein YadX OS=Escherichia coli (strain K12) OX=83333 GN=yadX PE=1	0.05
>sp|P0DSE4|ARGL_ECOLI Putative translational regulatory protein ArgL OS=Escherichia coli (strain K12) OX=83333 GN=argL PE=1	0.04
>sp|P0DSF9|EVGL_ECOLI Protein EvgL OS=Escherichia coli (strain K12) OX=83333 GN=evgL PE=1	0.1
>sp|P13039|FES_ECOLI Iron(III) enterobactin esterase OS=Escherichia coli (strain K12) OX=83333 GN=fes PE=1	0.13
>sp|P13445|RPOS_ECOLI RNA polymerase sigma factor RpoS OS=Escherichia coli (strain K12) OX=83333 GN=rpoS PE=1	0.1
>sp|P16682|PHND_ECOLI Phosphonates-binding periplasmic protein OS=Escherichia coli (strain K12) OX=83333 GN=phnD PE=3	0.16
>sp|P16692|PHNP_ECOLI Phosphoribosyl 1,2-cyclic phosphate phosphodiesterase OS=Escherichia coli (strain K12) OX=83333 GN=phnP PE=1	0.26
>sp|P16700|CYSP_ECOLI Thiosulfate-binding protein OS=Escherichia coli (strain K12) OX=83333 GN=cysP PE=1	0.19
>sp|P18392|RSTB_ECOLI Sensor protein RstB OS=Escherichia coli (strain K12) OX=83333 GN=rstB PE=1	0.11
>sp|P21365|YCIC_ECOLI UPF0259 membrane protein YciC OS=Escherichia coli (strain K12) OX=83333 GN=yciC PE=1	0.11
>sp|P23721|SERC_ECOLI Phosphoserine aminotransferase OS=Escherichia coli (strain K12) OX=83333 GN=serC PE=1	0.08
>sp|P23845|CYSN_ECOLI Sulfate adenylyltransferase subunit 1 OS=Escherichia coli (strain K12) OX=83333 GN=cysN PE=1	0.21
>sp|P23849|TRKG_ECOLI Trk system potassium uptake protein TrkG OS=Escherichia coli (strain K12) OX=83333 GN=trkG PE=1	0.19
>sp|P24205|LPXM_ECOLI Lipid A biosynthesis myristoyltransferase OS=Escherichia coli (strain K12) OX=83333 GN=lpxM PE=1	0.29
>sp|P25737|LYSP_ECOLI Lysine-specific permease LysP OS=Escherichia coli (strain K12) OX=83333 GN=lysP PE=1	0.1
>sp|P26266|FEPE_ECOLI Ferric enterobactin transport protein FepE OS=Escherichia coli (strain K12) OX=83333 GN=fepE PE=1	0.07
>sp|P28635|METQ_ECOLI D-methionine-binding lipoprotein MetQ OS=Escherichia coli (strain K12) OX=83333 GN=metQ PE=1	0.18
>sp|P28905|HOLC_ECOLI DNA polymerase III subunit chi OS=Escherichia coli (strain K12) OX=83333 GN=holC PE=1	0.34
>sp|P28911|YHHH_ECOLI Uncharacterized protein YhhH OS=Escherichia coli (strain K12) OX=83333 GN=yhhH PE=4	0.06
>sp|P31126|YDEE_ECOLI Uncharacterized MFS-type transporter YdeE OS=Escherichia coli (strain K12) OX=83333 GN=ydeE PE=3	0.1
>sp|P31455|YIDR_ECOLI Uncharacterized protein YidR OS=Escherichia coli (strain K12) OX=83333 GN=yidR PE=4	0.2
>sp|P31658|HCHA_ECOLI Protein/nucleic acid deglycase 1 OS=Escherichia coli (strain K12) OX=83333 GN=hchA PE=1	0.2
>sp|P32151|YIIG_ECOLI Uncharacterized protein YiiG OS=Escherichia coli (strain K12) OX=83333 GN=yiiG PE=4	0.61
>sp|P32177|FDHD_ECOLI Sulfur carrier protein FdhD OS=Escherichia coli (strain K12) OX=83333 GN=fdhD PE=1	0.3
>sp|P33232|LLDD_ECOLI L-lactate dehydrogenase OS=Escherichia coli (strain K12) OX=83333 GN=lldD PE=1	0.08
>sp|P33927|CCMF_ECOLI Cytochrome c-type biogenesis protein CcmF OS=Escherichia coli (strain K12) OX=83333 GN=ccmF PE=1	0.14
>sp|P37306|ARCC_ECOLI Carbamate kinase OS=Escherichia coli (strain K12) OX=83333 GN=arcC PE=3	0.07
>sp|P37355|MENH_ECOLI 2-succinyl-6-hydroxy-2,4-cyclohexadiene-1-carboxylate synthase OS=Escherichia coli (strain K12) OX=83333 GN=menH PE=1	0.16
>sp|P37659|BCSG_ECOLI Cellulose biosynthesis protein BcsG OS=Escherichia coli (strain K12) OX=83333 GN=bcsG PE=1	0.25
>sp|P37690|ENVC_ECOLI Murein hydrolase activator EnvC OS=Escherichia coli (strain K12) OX=83333 GN=envC PE=1	0.08
>sp|P37747|GLF_ECOLI UDP-galactopyranose mutase OS=Escherichia coli (strain K12) OX=83333 GN=glf PE=1	0.13
>sp|P39282|YJEM_ECOLI Inner membrane transporter YjeM OS=Escherichia coli (strain K12) OX=83333 GN=yjeM PE=1	0.24
>sp|P39285|MSCM_ECOLI Miniconductance mechanosensitive channel MscM OS=Escherichia coli (strain K12) OX=83333 GN=mscM PE=1	0.14
>sp|P39288|QUEG_ECOLI Epoxyqueuosine reductase OS=Escherichia coli (strain K12) OX=83333 GN=queG PE=3	0.09
>sp|P39414|TTDT_ECOLI L-tartrate/succinate antiporter OS=Escherichia coli (strain K12) OX=83333 GN=ttdT PE=1	0.08
>sp|P39829|GARD_ECOLI Galactarate dehydratase (L-threo-forming) OS=Escherichia coli (strain K12) OX=83333 GN=garD PE=1	0.09
>sp|P39834|YGIL_ECOLI Uncharacterized fimbrial-like protein YgiL OS=Escherichia coli (strain K12) OX=83333 GN=ygiL PE=3	0.13
>sp|P62399|RL5_ECOLI Large ribosomal subunit protein uL5 OS=Escherichia coli (strain K12) OX=83333 GN=rplE PE=1	0.05
>sp|P62601|TREF_ECOLI Cytoplasmic trehalase OS=Escherichia coli (strain K12) OX=83333 GN=treF PE=1	0.23
>sp|P64476|YDIH_ECOLI Uncharacterized protein YdiH OS=Escherichia coli (strain K12) OX=83333 GN=ydiH PE=4	0.32
>sp|P64594|YHAV_ECOLI Ribonuclease toxin YhaV OS=Escherichia coli (strain K12) OX=83333 GN=yhaV PE=1	0.19
>sp|P67624|YHEU_ECOLI UPF0270 protein YheU OS=Escherichia coli (strain K12) OX=83333 GN=yheU PE=3	0.38
>sp|P67826|CUTC_ECOLI PF03932 family protein CutC OS=Escherichia coli (strain K12) OX=83333 GN=cutC PE=3	0.1
>sp|P69824|PTMA_ECOLI Mannitol-specific cryptic phosphotransferase enzyme IIA component OS=Escherichia coli (strain K12) OX=83333 GN=cmtB PE=1	0.26
>sp|P75763|YBHI_ECOLI Inner membrane protein YbhI OS=Escherichia coli (strain K12) OX=83333 GN=ybhI PE=1	0.08
>sp|P75901|EFEU_ECOLI Putative inactive ferrous iron permease EfeU OS=Escherichia coli (strain K12) OX=83333 GN=efeU PE=5	0.13
>sp|P75938|FLGF_ECOLI Flagellar basal-body rod protein FlgF OS=Escherichia coli (strain K12) OX=83333 GN=flgF PE=3	0.06
>sp|P75952|COMR_ECOLI HTH-type transcriptional repressor ComR OS=Escherichia coli (strain K12) OX=83333 GN=comR PE=1	0.07
>sp|P76245|DGCP_ECOLI Diguanylate cyclase DgcP OS=Escherichia coli (strain K12) OX=83333 GN=dgcP PE=1	0.13
>sp|P76440|PRET_ECOLI NAD-dependent dihydropyrimidine dehydrogenase subunit PreT OS=Escherichia coli (strain K12) OX=83333 GN=preT PE=1	0.15
>sp|P76485|YFBO_ECOLI Uncharacterized protein YfbO OS=Escherichia coli (strain K12) OX=83333 GN=yfbO PE=4	0.24
>sp|P76556|EUTP_ECOLI Probable acetate kinase EutP OS=Escherichia coli (strain K12) OX=83333 GN=eutP PE=3	0.13
>sp|P77044|MHPC_ECOLI 2-hydroxy-6-oxononadienedioate/2-hydroxy-6-oxononatrienedioate hydrolase OS=Escherichia coli (strain K12) OX=83333 GN=mhpC PE=1	0.11
>sp|P77196|YFCU_ECOLI Putative outer membrane usher protein YfcU OS=Escherichia coli (strain K12) OX=83333 GN=yfcU PE=5	0.43
>sp|P77216|YBDN_ECOLI Uncharacterized protein YbdN OS=Escherichia coli (strain K12) OX=83333 GN=ybdN PE=4	0.34
>sp|P77434|ALAC_ECOLI Glutamate-pyruvate aminotransferase AlaC OS=Escherichia coli (strain K12) OX=83333 GN=alaC PE=1	0.24
>sp|P77515|STFQ_ECOLI Prophage side tail fiber protein homolog StfQ OS=Escherichia coli (strain K12) OX=83333 GN=stfQ PE=3	0.07
>sp|P77624|ARCM_ECOLI Carbamate kinase-like protein YahI OS=Escherichia coli (strain K12) OX=83333 GN=yahI PE=3	0.07
>sp|P77671|ALLB_ECOLI Allantoinase OS=Escherichia coli (strain K12) OX=83333 GN=allB PE=1	0.13
>sp|P77743|PRPR_ECOLI Propionate catabolism operon regulatory protein OS=Escherichia coli (strain K12) OX=83333 GN=prpR PE=1	0.12
>sp|Q2EEQ3|YAHH_ECOLI Putative uncharacterized protein YahH OS=Escherichia coli (strain K12) OX=83333 GN=yahH PE=5	0.05
>sp|A0A385XJL2|YGDT_ECOLI Protein YgdT OS=Escherichia coli (strain K12) OX=83333 GN=ygdT PE=4	0.05
>sp|P00926|SDHD_ECOLI D-serine dehydratase OS=Escherichia coli (strain K12) OX=83333 GN=dsdA PE=1	0.08
>sp|P00968|CARB_ECOLI Carbamoyl phosphate synthase large chain OS=Escherichia coli (strain K12) OX=83333 GN=carB PE=1	0.16
>sp|P04994|EX7L_ECOLI Exodeoxyribonuclease 7 large subunit OS=Escherichia coli (strain K12) OX=83333 GN=xseA PE=1	0.08
>sp|P06611|BTUD_ECOLI Vitamin B12 import ATP-binding protein BtuD OS=Escherichia coli (strain K12) OX=83333 GN=btuD PE=1	0.19
>sp|P06715|GSHR_ECOLI Glutathione reductase OS=Escherichia coli (strain K12) OX=83333 GN=gor PE=1	0.08
>sp|P06965|DICC_ECOLI Repressor protein of division inhibition gene dicB OS=Escherichia coli (strain K12) OX=83333 GN=dicC PE=4	0.22
>sp|P06987|HIS7_ECOLI Histidine biosynthesis bifunctional protein HisB OS=Escherichia coli (strain K12) OX=83333 GN=hisB PE=1	0.09
>sp|P07017|MCP2_ECOLI Methyl-accepting chemotaxis protein II OS=Escherichia coli (strain K12) OX=83333 GN=tar PE=1	0.12
>sp|P07109|HISP_ECOLI Histidine/lysine/arginine/ornithine transport ATP-binding protein HisP OS=Escherichia coli (strain K12) OX=83333 GN=hisP PE=1	0.21
>sp|P07648|RECC_ECOLI RecBCD enzyme subunit RecC OS=Escherichia coli (strain K12) OX=83333 GN=recC PE=1	0.33
>sp|P08189|FIMF_ECOLI Protein FimF OS=Escherichia coli (strain K12) OX=83333 GN=fimF PE=1	0.06
>sp|P08192|FOLC_ECOLI Dihydrofolate synthase/folylpolyglutamate synthase OS=Escherichia coli (strain K12) OX=83333 GN=folC PE=1	0.39
>sp|P08201|NIRB_ECOLI Nitrite reductase (NADH) large subunit OS=Escherichia coli (strain K12) OX=83333 GN=nirB PE=3	0.26
>sp|P0A6U5|RSMG_ECOLI Ribosomal RNA small subunit methyltransferase G OS=Escherichia coli (strain K12) OX=83333 GN=rsmG PE=1	0.07
>sp|P0A705|IF2_ECOLI Translation initiation factor IF-2 OS=Escherichia coli (strain K12) OX=83333 GN=infB PE=1	0.31
>sp|P0A7L0|RL1_ECOLI Large ribosomal subunit protein uL1 OS=Escherichia coli (strain K12) OX=83333 GN=rplA PE=1	0.12
>sp|P0A7V0|RS2_ECOLI Small ribosomal subunit protein uS2 OS=Escherichia coli (strain K12) OX=83333 GN=rpsB PE=1	0.1
>sp|P0A870|TALB_ECOLI Transaldolase B OS=Escherichia coli (strain K12) OX=83333 GN=talB PE=1	0.07
>sp|P0A8R9|HDFR_ECOLI HTH-type transcriptional regulator HdfR OS=Escherichia coli (strain K12) OX=83333 GN=hdfR PE=3	0.27
>sp|P0A8W8|YFBU_ECOLI UPF0304 protein YfbU OS=Escherichia coli (strain K12) OX=83333 GN=yfbU PE=1	0.11
>sp|P0A912|PAL_ECOLI Peptidoglycan-associated lipoprotein OS=Escherichia coli (strain K12) OX=83333 GN=pal PE=1	0.15
>sp|P0A9F1|MNTR_ECOLI Transcriptional regulator MntR OS=Escherichia coli (strain K12) OX=83333 GN=mntR PE=1	0.18
>sp|P0AA60|YGHB_ECOLI Inner membrane protein YghB OS=Escherichia coli (strain K12) OX=83333 GN=yghB PE=1	0.11
>sp|P0AAQ2|YAJD_ECOLI Putative HNH nuclease YajD OS=Escherichia coli (strain K12) OX=83333 GN=yajD PE=3	0.29
>sp|P0ABR9|MHPB_ECOLI 2,3-dihydroxyphenylpropionate/2,3-dihydroxicinnamic acid 1,2-dioxygenase OS=Escherichia coli (strain K12) OX=83333 GN=mhpB PE=1	0.2
>sp|P0ACS2|SOXR_ECOLI Redox-sensitive transcriptional activator SoxR OS=Escherichia coli (strain K12) OX=83333 GN=soxR PE=1	0.08
>sp|P0AD27|YEJM_ECOLI Inner membrane protein YejM OS=Escherichia coli (strain K12) OX=83333 GN=yejM PE=1	0.1
>sp|P0AD72|LPF_ECOLI phe operon leader peptide OS=Escherichia coli (strain K12) OX=83333 GN=pheL PE=4	0.05
>sp|P0ADP0|YIGB_ECOLI 5-amino-6-(5-phospho-D-ribitylamino)uracil phosphatase YigB OS=Escherichia coli (strain K12) OX=83333 GN=yigB PE=1	0.19
>sp|P0AEB0|CYSW_ECOLI Sulfate transport system permease protein CysW OS=Escherichia coli (strain K12) OX=83333 GN=cysW PE=1	0.33
>sp|P0AEH8|YJIG_ECOLI Inner membrane protein YjiG OS=Escherichia coli (strain K12) OX=83333 GN=yjiG PE=1	0.17
>sp|P0AEX9|MALE_ECOLI Maltose/maltodextrin-binding periplasmic protein OS=Escherichia coli (strain K12) OX=83333 GN=malE PE=1	0.11
>sp|P0AEY5|MDAB_ECOLI NADPH:quinone oxidoreductase MdaB OS=Escherichia coli (strain K12) OX=83333 GN=mdaB PE=1	0.32
>sp|P0AF01|MODB_ECOLI Molybdenum transport system permease protein ModB OS=Escherichia coli (strain K12) OX=83333 GN=modB PE=1	0.24
>sp|P0AFH2|OPPB_ECOLI Oligopeptide transport system permease protein OppB OS=Escherichia coli (strain K12) OX=83333 GN=oppB PE=1	0.76
>sp|P0AFU2|YFBS_ECOLI Uncharacterized transporter YfbS OS=Escherichia coli (strain K12) OX=83333 GN=yfbS PE=3	0.26
>sp|P0AG80|UGPB_ECOLI sn-glycerol-3-phosphate-binding periplasmic protein UgpB OS=Escherichia coli (strain K12) OX=83333 GN=ugpB PE=1	0.27
>sp|P0AGK8|ISCR_ECOLI HTH-type transcriptional regulator IscR OS=Escherichia coli (strain K12) OX=83333 GN=iscR PE=1	0.05
>sp|P0CE44|UIDB_ECOLI Glucuronide carrier protein homolog OS=Escherichia coli (strain K12) OX=83333 GN=uidB PE=1	0.1
>sp|P0DM85|CRFC_ECOLI Clamp-binding protein CrfC OS=Escherichia coli (strain K12) OX=83333 GN=crfC PE=1	0.13
>sp|P0DV22|YTIE_ECOLI Protein YtiE OS=Escherichia coli (strain K12) OX=83333 GN=ytiE PE=1	0.06
>sp|P10905|UGPA_ECOLI sn-glycerol-3-phosphate transport system permease protein UgpA OS=Escherichia coli (strain K12) OX=83333 GN=ugpA PE=1	0.17
>sp|P21177|FADB_ECOLI Fatty acid oxidation complex subunit alpha OS=Escherichia coli (strain K12) OX=83333 GN=fadB PE=1	0.28
>sp|P21499|RNR_ECOLI Ribonuclease R OS=Escherichia coli (strain K12) OX=83333 GN=rnr PE=1	0.14
>sp|P24200|MCRA_ECOLI Type IV methyl-directed restriction enzyme EcoKMcrA OS=Escherichia coli (strain K12) OX=83333 GN=mcrA PE=1	0.07
>sp|P25665|METE_ECOLI 5-methyltetrahydropteroyltriglutamate--homocysteine methyltransferase OS=Escherichia coli (strain K12) OX=83333 GN=metE PE=1	0.14
>sp|P25748|GALS_ECOLI HTH-type transcriptional regulator GalS OS=Escherichia coli (strain K12) OX=83333 GN=galS PE=1	0.2
>sp|P27247|PLSX_ECOLI Phosphate acyltransferase OS=Escherichia coli (strain K12) OX=83333 GN=plsX PE=1	0.15
>sp|P31125|EAMA_ECOLI Probable amino-acid metabolite efflux pump OS=Escherichia coli (strain K12) OX=83333 GN=eamA PE=1	0.09
>sp|P31550|THIB_ECOLI Thiamine-binding periplasmic protein OS=Escherichia coli (strain K12) OX=83333 GN=thiB PE=1	0.24
>sp|P31600|NFRA_ECOLI Bacteriophage adsorption protein A OS=Escherichia coli (strain K12) OX=83333 GN=nfrA PE=1	0.39
>sp|P31808|YCIK_ECOLI Uncharacterized oxidoreductase YciK OS=Escherichia coli (strain K12) OX=83333 GN=yciK PE=1	0.35
>sp|P32129|YIHG_ECOLI Probable acyltransferase YihG OS=Escherichia coli (strain K12) OX=83333 GN=yihG PE=1	0.13
>sp|P32710|NRFE_ECOLI Probable cytochrome c-type biogenesis protein NrfE OS=Escherichia coli (strain K12) OX=83333 GN=nrfE PE=3	0.19
>sp|P33013|DACD_ECOLI D-alanyl-D-alanine carboxypeptidase DacD OS=Escherichia coli (strain K12) OX=83333 GN=dacD PE=1	0.13
>sp|P33136|OPGG_ECOLI Glucans biosynthesis protein G OS=Escherichia coli (strain K12) OX=83333 GN=mdoG PE=1	0.23
>sp|P33355|YEHS_ECOLI Uncharacterized protein YehS OS=Escherichia coli (strain K12) OX=83333 GN=yehS PE=4	0.24
>sp|P33607|NUOL_ECOLI NADH-quinone oxidoreductase subunit L OS=Escherichia coli (strain K12) OX=83333 GN=nuoL PE=1	0.19
>sp|P33934|NAPH_ECOLI Ferredoxin-type protein NapH OS=Escherichia coli (strain K12) OX=83333 GN=napH PE=1	0.27
>sp|P34209|YDCF_ECOLI Protein YdcF OS=Escherichia coli (strain K12) OX=83333 GN=ydcF PE=1	0.1
>sp|P37128|NUDK_ECOLI GDP-mannose pyrophosphatase OS=Escherichia coli (strain K12) OX=83333 GN=nudK PE=1	0.09
>sp|P37339|LHGD_ECOLI L-2-hydroxyglutarate dehydrogenase OS=Escherichia coli (strain K12) OX=83333 GN=lhgD PE=1	0.08
>sp|P37639|GADX_ECOLI HTH-type transcriptional regulator GadX OS=Escherichia coli (strain K12) OX=83333 GN=gadX PE=1	0.1
>sp|P37675|YIAN_ECOLI 2,3-diketo-L-gulonate TRAP transporter large permease protein YiaN OS=Escherichia coli (strain K12) OX=83333 GN=yiaN PE=3	0.13
>sp|P37902|GLTI_ECOLI Glutamate/aspartate import solute-binding protein OS=Escherichia coli (strain K12) OX=83333 GN=gltI PE=1	0.22
>sp|P39099|DEGQ_ECOLI Periplasmic pH-dependent serine endoprotease DegQ OS=Escherichia coli (strain K12) OX=83333 GN=degQ PE=1	0.17
>sp|P39173|YEAD_ECOLI Putative glucose-6-phosphate 1-epimerase OS=Escherichia coli (strain K12) OX=83333 GN=yeaD PE=1	0.49
>sp|P39337|YJGM_ECOLI Uncharacterized N-acetyltransferase YjgM OS=Escherichia coli (strain K12) OX=83333 GN=yjgM PE=3	0.12
>sp|P39349|YJGX_ECOLI Putative phosphoethanolamine transferase YjgX OS=Escherichia coli (strain K12) OX=83333 GN=yjgX PE=5	0.05
>sp|P42911|PTPD_ECOLI N-acetylgalactosamine permease IID component OS=Escherichia coli (strain K12) OX=83333 GN=agaD PE=3	0.12
>sp|P42914|YRAI_ECOLI Probable fimbrial chaperone YraI OS=Escherichia coli (strain K12) OX=83333 GN=yraI PE=2	0.23
>sp|P46119|YBJC_ECOLI Uncharacterized protein YbjC OS=Escherichia coli (strain K12) OX=83333 GN=ybjC PE=4	0.05
>sp|P46481|AAEB_ECOLI p-hydroxybenzoic acid efflux pump subunit AaeB OS=Escherichia coli (strain K12) OX=83333 GN=aaeB PE=1	0.11
>sp|P51024|YAIL_ECOLI Uncharacterized protein YaiL OS=Escherichia coli (strain K12) OX=83333 GN=yaiL PE=4	0.05
>sp|P51025|SFGH1_ECOLI S-formylglutathione hydrolase FrmB OS=Escherichia coli (strain K12) OX=83333 GN=frmB PE=1	0.12
>sp|P62522|LPID_ECOLI ilv operon leader peptide OS=Escherichia coli (strain K12) OX=83333 GN=ilvL PE=4	0.03
>sp|P63417|YHBS_ECOLI Uncharacterized N-acetyltransferase YhbS OS=Escherichia coli (strain K12) OX=83333 GN=yhbS PE=3	0.18
>sp|P64562|YQFE_ECOLI Putative protein YqfE OS=Escherichia coli (strain K12) OX=83333 GN=yqfE PE=5	0.05
>sp|P64570|YQGC_ECOLI Protein YqgC OS=Escherichia coli (strain K12) OX=83333 GN=yqgC PE=1	0.05
>sp|P64616|YHCO_ECOLI Uncharacterized protein YhcO OS=Escherichia coli (strain K12) OX=83333 GN=yhcO PE=3	0.15
>sp|P68187|MALK_ECOLI Maltose/maltodextrin import ATP-binding protein MalK OS=Escherichia coli (strain K12) OX=83333 GN=malK PE=1	0.07
>sp|P69503|APT_ECOLI Adenine phosphoribosyltransferase OS=Escherichia coli (strain K12) OX=83333 GN=apt PE=1	0.16
>sp|P75684|YAGP_ECOLI Putative LysR family substrate binding domain-containing protein YagP OS=Escherichia coli (strain K12) OX=83333 GN=yagP PE=3	0.1
>sp|P75691|YAHK_ECOLI Aldehyde reductase YahK OS=Escherichia coli (strain K12) OX=83333 GN=yahK PE=1	0.08
>sp|P75764|YBHJ_ECOLI Uncharacterized protein YbhJ OS=Escherichia coli (strain K12) OX=83333 GN=ybhJ PE=3	0.14
>sp|P76091|YNBB_ECOLI Uncharacterized protein YnbB OS=Escherichia coli (strain K12) OX=83333 GN=ynbB PE=3	0.13
>sp|P76108|YDCS_ECOLI Bifunctional polyhydroxybutyrate synthase / ABC transporter periplasmic binding protein OS=Escherichia coli (strain K12) OX=83333 GN=ydcS PE=1	0.18
>sp|P76122|YDDJ_ECOLI Putative protein YddJ OS=Escherichia coli (strain K12) OX=83333 GN=yddJ PE=5	0.2
>sp|P76170|YNFB_ECOLI UPF0482 protein YnfB OS=Escherichia coli (strain K12) OX=83333 GN=ynfB PE=1	0.16
>sp|P76308|YECR_ECOLI Uncharacterized protein YecR OS=Escherichia coli (strain K12) OX=83333 GN=yecR PE=4	0.06
>sp|P76319|YEDL_ECOLI Uncharacterized N-acetyltransferase YedL OS=Escherichia coli (strain K12) OX=83333 GN=yedL PE=3	0.11
>sp|P76329|MPGP_ECOLI Mannosyl-3-phosphoglycerate phosphatase OS=Escherichia coli (strain K12) OX=83333 GN=yedP PE=1	0.32
>sp|P76630|YGAZ_ECOLI Inner membrane protein YgaZ OS=Escherichia coli (strain K12) OX=83333 GN=ygaZ PE=1	0.1
>sp|P76658|HLDE_ECOLI Bifunctional protein HldE OS=Escherichia coli (strain K12) OX=83333 GN=hldE PE=1	0.11
>sp|P77432|LSRK_ECOLI Autoinducer-2 kinase OS=Escherichia coli (strain K12) OX=83333 GN=lsrK PE=1	0.24
>sp|P77526|YFCG_ECOLI Disulfide-bond oxidoreductase YfcG OS=Escherichia coli (strain K12) OX=83333 GN=yfcG PE=1	0.23
>sp|P77585|YPDE_ECOLI Aminopeptidase YpdE OS=Escherichia coli (strain K12) OX=83333 GN=ypdE PE=1	0.09
>sp|P77747|OMPN_ECOLI Outer membrane porin N OS=Escherichia coli (strain K12) OX=83333 GN=ompN PE=1	0.12
>sp|Q46871|YQJH_ECOLI NADPH-dependent ferric-chelate reductase OS=Escherichia coli (strain K12) OX=83333 GN=yqjH PE=1	0.11
>sp|A5A612|YMGJ_ECOLI Uncharacterized protein YmgJ OS=Escherichia coli (strain K12) OX=83333 GN=ymgJ PE=4	0.05
>sp|P00363|FRDA_ECOLI Fumarate reductase flavoprotein subunit OS=Escherichia coli (strain K12) OX=83333 GN=frdA PE=1	0.11
>sp|P02929|TONB_ECOLI Protein TonB OS=Escherichia coli (strain K12) OX=83333 GN=tonB PE=1	0.17
>sp|P04079|GUAA_ECOLI GMP synthase [glutamine-hydrolyzing] OS=Escherichia coli (strain K12) OX=83333 GN=guaA PE=1	0.1
>sp|P04949|FLIC_ECOLI Flagellin OS=Escherichia coli (strain K12) OX=83333 GN=fliC PE=1	0.08
>sp|P06961|CCA_ECOLI Multifunctional CCA protein OS=Escherichia coli (strain K12) OX=83333 GN=cca PE=1	0.23
>sp|P06993|MALT_ECOLI HTH-type transcriptional regulator MalT OS=Escherichia coli (strain K12) OX=83333 GN=malT PE=1	0.17
>sp|P08191|FIMH_ECOLI Type 1 fimbrin D-mannose specific adhesin OS=Escherichia coli (strain K12) OX=83333 GN=fimH PE=1	0.07
>sp|P08369|CRED_ECOLI Inner membrane protein CreD OS=Escherichia coli (strain K12) OX=83333 GN=creD PE=1	0.08
>sp|P09835|UHPB_ECOLI Signal transduction histidine-protein kinase/phosphatase UhpB OS=Escherichia coli (strain K12) OX=83333 GN=uhpB PE=1	0.12
>sp|P0A6C5|ARGA_ECOLI Amino-acid acetyltransferase OS=Escherichia coli (strain K12) OX=83333 GN=argA PE=1	0.29
>sp|P0A6G5|CITX_ECOLI Apo-citrate lyase phosphoribosyl-dephospho-CoA transferase OS=Escherichia coli (strain K12) OX=83333 GN=citX PE=1	0.19
>sp|P0A7A7|PLSB_ECOLI Glycerol-3-phosphate acyltransferase OS=Escherichia coli (strain K12) OX=83333 GN=plsB PE=1	0.33
>sp|P0A7D7|PUR7_ECOLI Phosphoribosylaminoimidazole-succinocarboxamide synthase OS=Escherichia coli (strain K12) OX=83333 GN=purC PE=1	0.08
>sp|P0A7S3|RS12_ECOLI Small ribosomal subunit protein uS12 OS=Escherichia coli (strain K12) OX=83333 GN=rpsL PE=1	0.08
>sp|P0A7U7|RS20_ECOLI Small ribosomal subunit protein bS20 OS=Escherichia coli (strain K12) OX=83333 GN=rpsT PE=1	0.06
>sp|P0A7V3|RS3_ECOLI Small ribosomal subunit protein uS3 OS=Escherichia coli (strain K12) OX=83333 GN=rpsC PE=1	0.06
>sp|P0A7V8|RS4_ECOLI Small ribosomal subunit protein uS4 OS=Escherichia coli (strain K12) OX=83333 GN=rpsD PE=1	0.06
>sp|P0A7Z4|RPOA_ECOLI DNA-directed RNA polymerase subunit alpha OS=Escherichia coli (strain K12) OX=83333 GN=rpoA PE=1	0.1
>sp|P0A832|SSRP_ECOLI SsrA-binding protein OS=Escherichia coli (strain K12) OX=83333 GN=smpB PE=1	0.05
>sp|P0A8G0|UVRC_ECOLI UvrABC system protein C OS=Escherichia coli (strain K12) OX=83333 GN=uvrC PE=1	0.12
>sp|P0A9J0|RNG_ECOLI Ribonuclease G OS=Escherichia coli (strain K12) OX=83333 GN=rng PE=1	0.11
>sp|P0A9M5|XGPT_ECOLI Xanthine-guanine phosphoribosyltransferase OS=Escherichia coli (strain K12) OX=83333 GN=gpt PE=1	0.05
>sp|P0A9N0|PTSO_ECOLI Phosphocarrier protein NPr OS=Escherichia coli (strain K12) OX=83333 GN=ptsO PE=1	0.05
>sp|P0A9P4|TRXB_ECOLI Thioredoxin reductase OS=Escherichia coli (strain K12) OX=83333 GN=trxB PE=1	0.09
>sp|P0AA37|RLUA_ECOLI Dual-specificity RNA pseudouridine synthase RluA OS=Escherichia coli (strain K12) OX=83333 GN=rluA PE=1	0.78
>sp|P0AAG5|MDLB_ECOLI Multidrug resistance-like ATP-binding protein MdlB OS=Escherichia coli (strain K12) OX=83333 GN=mdlB PE=1	0.1
>sp|P0AAL3|NAPG_ECOLI Ferredoxin-type protein NapG OS=Escherichia coli (strain K12) OX=83333 GN=napG PE=1	0.07
>sp|P0AAM7|HYBG_ECOLI Hydrogenase maturation factor HybG OS=Escherichia coli (strain K12) OX=83333 GN=hybG PE=1	0.68
>sp|P0AB71|ALF_ECOLI Fructose-bisphosphate aldolase class 2 OS=Escherichia coli (strain K12) OX=83333 GN=fbaA PE=1	0.07
>sp|P0ABA6|ATPG_ECOLI ATP synthase gamma chain OS=Escherichia coli (strain K12) OX=83333 GN=atpG PE=1	0.07
>sp|P0ABK2|CYDB_ECOLI Cytochrome bd-I ubiquinol oxidase subunit 2 OS=Escherichia coli (strain K12) OX=83333 GN=cydB PE=1	0.1
>sp|P0ABZ1|FLIG_ECOLI Flagellar motor switch protein FliG OS=Escherichia coli (strain K12) OX=83333 GN=fliG PE=1	0.08
>sp|P0AC92|GNSA_ECOLI Protein GnsA OS=Escherichia coli (strain K12) OX=83333 GN=gnsA PE=1	0.11
>sp|P0ACP7|PURR_ECOLI HTH-type transcriptional repressor PurR OS=Escherichia coli (strain K12) OX=83333 GN=purR PE=1	0.07
>sp|P0ACQ7|TDCA_ECOLI HTH-type transcriptional regulator TdcA OS=Escherichia coli (strain K12) OX=83333 GN=tdcA PE=3	0.21
>sp|P0ADG1|ILVM_ECOLI Acetolactate synthase isozyme 2 small subunit OS=Escherichia coli (strain K12) OX=83333 GN=ilvM PE=1	0.04
>sp|P0ADN0|VIAA_ECOLI Protein ViaA OS=Escherichia coli (strain K12) OX=83333 GN=viaA PE=1	0.14
>sp|P0ADQ7|YGAM_ECOLI Uncharacterized protein YgaM OS=Escherichia coli (strain K12) OX=83333 GN=ygaM PE=1	0.05
>sp|P0AE60|CEDA_ECOLI Cell division activator CedA OS=Escherichia coli (strain K12) OX=83333 GN=cedA PE=1	0.03
>sp|P0AE82|CPXA_ECOLI Sensor histidine kinase CpxA OS=Escherichia coli (strain K12) OX=83333 GN=cpxA PE=1	0.16
>sp|P0AEL8|FIMZ_ECOLI Fimbriae Z protein OS=Escherichia coli (strain K12) OX=83333 GN=fimZ PE=3	0.1
>sp|P0AFG0|NUSG_ECOLI Transcription termination/antitermination protein NusG OS=Escherichia coli (strain K12) OX=83333 GN=nusG PE=1	0.12
>sp|P0AFV4|MEPS_ECOLI Murein DD-endopeptidase MepS/Murein LD-carboxypeptidase OS=Escherichia coli (strain K12) OX=83333 GN=mepS PE=1	0.09
>sp|P0AG76|SBCD_ECOLI Nuclease SbcCD subunit D OS=Escherichia coli (strain K12) OX=83333 GN=sbcD PE=1	0.13
>sp|P0C960|EMTA_ECOLI Endo-type membrane-bound lytic murein transglycosylase A OS=Escherichia coli (strain K12) OX=83333 GN=emtA PE=1	0.45
>sp|P0CF81|INSF3_ECOLI Transposase InsF for insertion sequence IS3C OS=Escherichia coli (strain K12) OX=83333 GN=insF3 PE=3	0.29
>sp|P0CF91|INSL1_ECOLI Putative transposase InsL for insertion sequence element IS186A OS=Escherichia coli (strain K12) OX=83333 GN=insL1 PE=3	0.14
>sp|P0CF92|INSL2_ECOLI Putative transposase InsL for insertion sequence element IS186B OS=Escherichia coli (strain K12) OX=83333 GN=insL2 PE=3	0.28
>sp|P0DPM6|YACM_ECOLI Protein YacM OS=Escherichia coli (strain K12) OX=83333 GN=yacM PE=1	0.06
>sp|P0DPP7|YQID_ECOLI Protein YqiD OS=Escherichia coli (strain K12) OX=83333 GN=yqiD PE=1	0.08
>sp|P0DSG2|YQGG_ECOLI Protein YqgG OS=Escherichia coli (strain K12) OX=83333 GN=yqgG PE=1	0.04
>sp|P0DSH9|YKIE_ECOLI Protein YkiE OS=Escherichia coli (strain K12) OX=83333 GN=ykiE PE=1	0.08
>sp|P22729|LIVM_ECOLI High-affinity branched-chain amino acid transport system permease protein LivM OS=Escherichia coli (strain K12) OX=83333 GN=livM PE=3	0.15
>sp|P23331|KITH_ECOLI Thymidine kinase OS=Escherichia coli (strain K12) OX=83333 GN=tdk PE=3	0.15
>sp|P24197|YGID_ECOLI 4,5-DOPA dioxygenase extradiol OS=Escherichia coli (strain K12) OX=83333 GN=ygiD PE=1	0.18
>sp|P25666|HTRL_ECOLI Protein HtrL OS=Escherichia coli (strain K12) OX=83333 GN=htrL PE=2	0.26
>sp|P25960|LEP4_ECOLI Prepilin leader peptidase/N-methyltransferase OS=Escherichia coli (strain K12) OX=83333 GN=gspO PE=1	0.16
>sp|P27126|WAAS_ECOLI Lipopolysaccharide core biosynthesis protein WaaS OS=Escherichia coli (strain K12) OX=83333 GN=waaS PE=4	0.21
>sp|P31130|YDEI_ECOLI Uncharacterized protein YdeI OS=Escherichia coli (strain K12) OX=83333 GN=ydeI PE=3	0.1
>sp|P31828|PQQL_ECOLI Probable zinc protease PqqL OS=Escherichia coli (strain K12) OX=83333 GN=pqqL PE=1	0.46
>sp|P32153|FRVX_ECOLI Putative aminopeptidase FrvX OS=Escherichia coli (strain K12) OX=83333 GN=frvX PE=3	0.09
>sp|P32171|RHAB_ECOLI L-Rhamnulokinase OS=Escherichia coli (strain K12) OX=83333 GN=rhaB PE=1	0.22
>sp|P36659|CBPA_ECOLI Curved DNA-binding protein OS=Escherichia coli (strain K12) OX=83333 GN=cbpA PE=1	0.19
>sp|P36678|GSPM_ECOLI Putative type II secretion system protein M OS=Escherichia coli (strain K12) OX=83333 GN=gspM PE=2	0.27
>sp|P36683|ACNB_ECOLI Aconitate hydratase B OS=Escherichia coli (strain K12) OX=83333 GN=acnB PE=1	0.24
>sp|P37047|CDAR_ECOLI Carbohydrate diacid regulator OS=Escherichia coli (strain K12) OX=83333 GN=cdaR PE=1	0.37
>sp|P37180|HYBB_ECOLI Probable Ni/Fe-hydrogenase 2 b-type cytochrome subunit OS=Escherichia coli (strain K12) OX=83333 GN=hybB PE=1	0.25
>sp|P37635|YHIS_ECOLI Putative uncharacterized protein YhiS OS=Escherichia coli (strain K12) OX=83333 GN=yhiS PE=5	0.07
>sp|P38394|YDAE_ECOLI Uncharacterized protein YdaE OS=Escherichia coli (strain K12) OX=83333 GN=ydaE PE=4	0.19
>sp|P38506|XNI_ECOLI Flap endonuclease Xni OS=Escherichia coli (strain K12) OX=83333 GN=ygdG PE=1	0.08
>sp|P39385|YJIN_ECOLI Uncharacterized protein YjiN OS=Escherichia coli (strain K12) OX=83333 GN=yjiN PE=4	0.08
>sp|P45751|HOFO_ECOLI DNA utilization protein HofO OS=Escherichia coli (strain K12) OX=83333 GN=hofO PE=4	0.16
>sp|P46144|YEDJ_ECOLI Uncharacterized protein YedJ OS=Escherichia coli (strain K12) OX=83333 GN=yedJ PE=1	0.19
>sp|P50456|MLC_ECOLI DNA-binding transcriptional repressor Mlc OS=Escherichia coli (strain K12) OX=83333 GN=mlc PE=1	0.29
>sp|P52073|GLCE_ECOLI Glycolate oxidase subunit GlcE OS=Escherichia coli (strain K12) OX=83333 GN=glcE PE=1	0.21
>sp|P52106|CSGD_ECOLI CsgBAC operon transcriptional regulatory protein OS=Escherichia coli (strain K12) OX=83333 GN=csgD PE=1	0.25
>sp|P60869|YBJL_ECOLI Putative transport protein YbjL OS=Escherichia coli (strain K12) OX=83333 GN=ybjL PE=3	0.1
>sp|P62620|ISPG_ECOLI 4-hydroxy-3-methylbut-2-en-1-yl diphosphate synthase (flavodoxin) OS=Escherichia coli (strain K12) OX=83333 GN=ispG PE=1	0.27
>sp|P63235|GADC_ECOLI Glutamate/gamma-aminobutyrate antiporter OS=Escherichia coli (strain K12) OX=83333 GN=gadC PE=1	0.09
>sp|P69228|BAER_ECOLI Transcriptional regulatory protein BaeR OS=Escherichia coli (strain K12) OX=83333 GN=baeR PE=1	0.1
>sp|P69411|RCSF_ECOLI Outer membrane lipoprotein RcsF OS=Escherichia coli (strain K12) OX=83333 GN=rcsF PE=1	0.07
>sp|P69826|PTMCB_ECOLI PTS system mannitol-specific cryptic EIICB component OS=Escherichia coli (strain K12) OX=83333 GN=cmtA PE=3	0.08
>sp|P75672|YAFS_ECOLI Uncharacterized protein YafS OS=Escherichia coli (strain K12) OX=83333 GN=yafS PE=4	0.09
>sp|P75711|YBBV_ECOLI Uncharacterized protein YbbV OS=Escherichia coli (strain K12) OX=83333 GN=ybbV PE=4	0.04
>sp|P75736|YBFF_ECOLI Esterase YbfF OS=Escherichia coli (strain K12) OX=83333 GN=ybfF PE=1	0.09
>sp|P75780|FIU_ECOLI Catecholate siderophore receptor Fiu OS=Escherichia coli (strain K12) OX=83333 GN=fiu PE=1	0.26
>sp|P76037|PUUP_ECOLI Putrescine importer PuuP OS=Escherichia coli (strain K12) OX=83333 GN=puuP PE=1	0.31
>sp|P76112|MNAT_ECOLI L-amino acid N-acyltransferase MnaT OS=Escherichia coli (strain K12) OX=83333 GN=mnaT PE=1	0.11
>sp|P76134|YDEM_ECOLI Anaerobic sulfatase-maturating enzyme homolog YdeM OS=Escherichia coli (strain K12) OX=83333 GN=ydeM PE=3	0.18
>sp|P76186|YDHK_ECOLI Uncharacterized transporter YdhK OS=Escherichia coli (strain K12) OX=83333 GN=ydhK PE=3	0.16
>sp|P76196|YDIL_ECOLI Uncharacterized protein YdiL OS=Escherichia coli (strain K12) OX=83333 GN=ydiL PE=4	0.1
>sp|P76226|YNJF_ECOLI Inner membrane protein YnjF OS=Escherichia coli (strain K12) OX=83333 GN=ynjF PE=1	0.2
>sp|P76235|YEAH_ECOLI UPF0229 protein YeaH OS=Escherichia coli (strain K12) OX=83333 GN=yeaH PE=3	0.18
>sp|P76397|MDTA_ECOLI Multidrug resistance protein MdtA OS=Escherichia coli (strain K12) OX=83333 GN=mdtA PE=2	0.28
>sp|P76421|YEGX_ECOLI Uncharacterized protein YegX OS=Escherichia coli (strain K12) OX=83333 GN=yegX PE=3	0.16
>sp|P77161|GLXR_ECOLI 2-hydroxy-3-oxopropionate reductase OS=Escherichia coli (strain K12) OX=83333 GN=glxR PE=2	0.07
>sp|P77174|YBDM_ECOLI Uncharacterized protein YbdM OS=Escherichia coli (strain K12) OX=83333 GN=ybdM PE=1	0.09
>sp|P77699|TFAD_ECOLI Protein TfaD OS=Escherichia coli (strain K12) OX=83333 GN=tfaD PE=3	0.04
>sp|Q47147|YAFJ_ECOLI Putative glutamine amidotransferase YafJ OS=Escherichia coli (strain K12) OX=83333 GN=yafJ PE=1	0.06
>sp|A0A385XJK5|YPAB_ECOLI Protein YpaB OS=Escherichia coli (strain K12) OX=83333 GN=ypaB PE=4	0.05
>sp|P00350|6PGD_ECOLI 6-phosphogluconate dehydrogenase, decarboxylating OS=Escherichia coli (strain K12) OX=83333 GN=gnd PE=1	0.19
>sp|P00909|TRPC_ECOLI Tryptophan biosynthesis protein TrpCF OS=Escherichia coli (strain K12) OX=83333 GN=trpC PE=1	0.3
>sp|P05825|FEPA_ECOLI Ferrienterobactin receptor OS=Escherichia coli (strain K12) OX=83333 GN=fepA PE=1	0.17
>sp|P06972|FHUB_ECOLI Iron(3+)-hydroxamate import system permease protein FhuB OS=Escherichia coli (strain K12) OX=83333 GN=fhuB PE=1	0.35
>sp|P07003|POXB_ECOLI Pyruvate dehydrogenase [ubiquinone] OS=Escherichia coli (strain K12) OX=83333 GN=poxB PE=1	0.11
>sp|P08400|PHOR_ECOLI Phosphate regulon sensor protein PhoR OS=Escherichia coli (strain K12) OX=83333 GN=phoR PE=1	0.14
>sp|P09557|DICB_ECOLI Division inhibition protein DicB OS=Escherichia coli (strain K12) OX=83333 GN=dicB PE=4	0.18
>sp|P09833|MODC_ECOLI Molybdenum import ATP-binding protein ModC OS=Escherichia coli (strain K12) OX=83333 GN=modC PE=3	0.13
>sp|P0A6D5|YDIB_ECOLI Quinate/shikimate dehydrogenase OS=Escherichia coli (strain K12) OX=83333 GN=ydiB PE=1	0.06
>sp|P0A6E6|ATPE_ECOLI ATP synthase epsilon chain OS=Escherichia coli (strain K12) OX=83333 GN=atpC PE=1	0.38
>sp|P0A855|TOLB_ECOLI Tol-Pal system protein TolB OS=Escherichia coli (strain K12) OX=83333 GN=tolB PE=1	0.31
>sp|P0A890|TUSA_ECOLI Sulfur carrier protein TusA OS=Escherichia coli (strain K12) OX=83333 GN=tusA PE=1	0.36
>sp|P0A8Q6|CLPS_ECOLI ATP-dependent Clp protease adapter protein ClpS OS=Escherichia coli (strain K12) OX=83333 GN=clpS PE=1	0.05
>sp|P0A8X0|YJGA_ECOLI UPF0307 protein YjgA OS=Escherichia coli (strain K12) OX=83333 GN=yjgA PE=1	0.12
>sp|P0A8Y3|YIHX_ECOLI Alpha-D-glucose 1-phosphate phosphatase YihX OS=Escherichia coli (strain K12) OX=83333 GN=yihX PE=1	0.13
>sp|P0A924|PGPB_ECOLI Phosphatidylglycerophosphatase B OS=Escherichia coli (strain K12) OX=83333 GN=pgpB PE=1	0.17
>sp|P0A972|CSPE_ECOLI Cold shock-like protein CspE OS=Escherichia coli (strain K12) OX=83333 GN=cspE PE=1	0.05
>sp|P0A9E2|SOXS_ECOLI Regulatory protein SoxS OS=Escherichia coli (strain K12) OX=83333 GN=soxS PE=1	0.64
>sp|P0A9X9|CSPA_ECOLI Cold shock protein CspA OS=Escherichia coli (strain K12) OX=83333 GN=cspA PE=1	0.05
>sp|P0AAG0|DPPD_ECOLI Dipeptide transport ATP-binding protein DppD OS=Escherichia coli (strain K12) OX=83333 GN=dppD PE=1	0.09
>sp|P0AAI9|FABD_ECOLI Malonyl CoA-acyl carrier protein transacylase OS=Escherichia coli (strain K12) OX=83333 GN=fabD PE=1	0.11
>sp|P0AAL6|YDHY_ECOLI Uncharacterized ferredoxin-like protein YdhY OS=Escherichia coli (strain K12) OX=83333 GN=ydhY PE=2	0.67
>sp|P0AAV4|PXPB_ECOLI 5-oxoprolinase subunit B OS=Escherichia coli (strain K12) OX=83333 GN=pxpB PE=1	0.13
>sp|P0ABF8|PGSA_ECOLI CDP-diacylglycerol--glycerol-3-phosphate 3-phosphatidyltransferase OS=Escherichia coli (strain K12) OX=83333 GN=pgsA PE=1	0.18
>sp|P0ABJ6|CYOD_ECOLI Cytochrome bo(3) ubiquinol oxidase subunit 4 OS=Escherichia coli (strain K12) OX=83333 GN=cyoD PE=1	0.05
>sp|P0ABU2|YCHF_ECOLI Ribosome-binding ATPase YchF OS=Escherichia coli (strain K12) OX=83333 GN=ychF PE=1	0.12
>sp|P0AC00|FRLB_ECOLI Fructoselysine 6-phosphate deglycase OS=Escherichia coli (strain K12) OX=83333 GN=frlB PE=1	0.09
>sp|P0AC41|SDHA_ECOLI Succinate dehydrogenase flavoprotein subunit OS=Escherichia coli (strain K12) OX=83333 GN=sdhA PE=1	0.1
>sp|P0ACH5|MARA_ECOLI Multiple antibiotic resistance protein MarA OS=Escherichia coli (strain K12) OX=83333 GN=marA PE=1	0.12
>sp|P0ADK0|YIAF_ECOLI Uncharacterized protein YiaF OS=Escherichia coli (strain K12) OX=83333 GN=yiaF PE=4	0.11
>sp|P0AFP9|YBHR_ECOLI Probable multidrug ABC transporter permease YbhR OS=Escherichia coli (strain K12) OX=83333 GN=ybhR PE=1	0.13
>sp|P0AG40|RIBF_ECOLI Bifunctional riboflavin kinase/FMN adenylyltransferase OS=Escherichia coli (strain K12) OX=83333 GN=ribF PE=1	0.28
>sp|P0C0T5|MEPA_ECOLI Penicillin-insensitive murein endopeptidase OS=Escherichia coli (strain K12) OX=83333 GN=mepA PE=1	0.12
>sp|P0C8K0|KBAZ_ECOLI D-tagatose-1,6-bisphosphate aldolase subunit KbaZ OS=Escherichia coli (strain K12) OX=83333 GN=kbaZ PE=1	0.13
>sp|P0CE53|INSH6_ECOLI Transposase InsH for insertion sequence element IS5H OS=Escherichia coli (strain K12) OX=83333 GN=insH6 PE=3	0.28
>sp|P0DPN4|YLDA_ECOLI Protein YldA OS=Escherichia coli (strain K12) OX=83333 GN=yldA PE=1	0.07
>sp|P0DPP8|YSDD_ECOLI Protein YsdD OS=Escherichia coli (strain K12) OX=83333 GN=ysdD PE=1	0.04
>sp|P12998|BIOF_ECOLI 8-amino-7-oxononanoate synthase OS=Escherichia coli (strain K12) OX=83333 GN=bioF PE=1	0.29
>sp|P15038|HELD_ECOLI DNA helicase IV OS=Escherichia coli (strain K12) OX=83333 GN=helD PE=1	0.35
>sp|P16689|PHNM_ECOLI Alpha-D-ribose 1-methylphosphonate 5-triphosphate diphosphatase OS=Escherichia coli (strain K12) OX=83333 GN=phnM PE=1	0.31
>sp|P24255|RP54_ECOLI RNA polymerase sigma-54 factor OS=Escherichia coli (strain K12) OX=83333 GN=rpoN PE=1	0.09
>sp|P24555|PTRB_ECOLI Protease 2 OS=Escherichia coli (strain K12) OX=83333 GN=ptrB PE=1	0.24
>sp|P25718|AMY1_ECOLI Periplasmic alpha-amylase OS=Escherichia coli (strain K12) OX=83333 GN=malS PE=1	0.26
>sp|P25743|YCHE_ECOLI UPF0056 membrane protein YhcE OS=Escherichia coli (strain K12) OX=83333 GN=ychE PE=3	0.12
>sp|P25745|MNMA_ECOLI tRNA-specific 2-thiouridylase MnmA OS=Escherichia coli (strain K12) OX=83333 GN=mnmA PE=1	0.14
>sp|P27254|ARGK_ECOLI GTPase ArgK OS=Escherichia coli (strain K12) OX=83333 GN=argK PE=1	0.08
>sp|P30958|MFD_ECOLI Transcription-repair-coupling factor OS=Escherichia coli (strain K12) OX=83333 GN=mfd PE=1	0.35
>sp|P31825|TRMN6_ECOLI tRNA1(Val) (adenine(37)-N6)-methyltransferase OS=Escherichia coli (strain K12) OX=83333 GN=yfiC PE=1	0.75
>sp|P32106|YIBG_ECOLI Uncharacterized protein YibG OS=Escherichia coli (strain K12) OX=83333 GN=yibG PE=3	0.08
>sp|P33021|NUPX_ECOLI Putative nucleoside permease NupX OS=Escherichia coli (strain K12) OX=83333 GN=nupX PE=1	0.08
>sp|P33218|YEBE_ECOLI Inner membrane protein YebE OS=Escherichia coli (strain K12) OX=83333 GN=yebE PE=1	0.54
>sp|P33924|YEJO_ECOLI Putative uncharacterized outer membrane protein YejO OS=Escherichia coli (strain K12) OX=83333 GN=yejO PE=5	0.48
>sp|P37643|YHJE_ECOLI Inner membrane metabolite transport protein YhjE OS=Escherichia coli (strain K12) OX=83333 GN=yhjE PE=1	0.14
>sp|P39196|LPLT_ECOLI Lysophospholipid transporter LplT OS=Escherichia coli (strain K12) OX=83333 GN=lplT PE=1	0.11
>sp|P39199|PRMB_ECOLI Ribosomal protein uL3 glutamine methyltransferase OS=Escherichia coli (strain K12) OX=83333 GN=prmB PE=1	0.43
>sp|P39370|NANS_ECOLI Probable 9-O-acetyl-N-acetylneuraminic acid deacetylase OS=Escherichia coli (strain K12) OX=83333 GN=nanS PE=2	0.23
>sp|P39390|YJIS_ECOLI Uncharacterized protein YjiS OS=Escherichia coli (strain K12) OX=83333 GN=yjiS PE=4	0.43
>sp|P39405|FHUF_ECOLI Ferric siderophore reductase OS=Escherichia coli (strain K12) OX=83333 GN=fhuF PE=1	0.24
>sp|P45395|KDSD_ECOLI Arabinose 5-phosphate isomerase KdsD OS=Escherichia coli (strain K12) OX=83333 GN=kdsD PE=1	0.07
>sp|P45423|YHCG_ECOLI Putative nuclease YhcG OS=Escherichia coli (strain K12) OX=83333 GN=yhcG PE=1	0.33
>sp|P45470|YHBO_ECOLI Protein/nucleic acid deglycase 2 OS=Escherichia coli (strain K12) OX=83333 GN=yhbO PE=1	0.05
>sp|P45578|LUXS_ECOLI S-ribosylhomocysteine lyase OS=Escherichia coli (strain K12) OX=83333 GN=luxS PE=1	0.06
>sp|P46853|YHHX_ECOLI Uncharacterized oxidoreductase YhhX OS=Escherichia coli (strain K12) OX=83333 GN=yhhX PE=1	0.19
>sp|P52044|YGFI_ECOLI Uncharacterized HTH-type transcriptional regulator YgfI OS=Escherichia coli (strain K12) OX=83333 GN=ygfI PE=3	0.18
>sp|P52643|LDHD_ECOLI D-lactate dehydrogenase OS=Escherichia coli (strain K12) OX=83333 GN=ldhA PE=1	0.07
>sp|P52697|6PGL_ECOLI 6-phosphogluconolactonase OS=Escherichia coli (strain K12) OX=83333 GN=pgl PE=1	0.1
>sp|P55798|PRP1_ECOLI Serine/threonine-protein phosphatase 1 OS=Escherichia coli (strain K12) OX=83333 GN=pphA PE=1	0.17
>sp|P60061|ADIC_ECOLI Arginine/agmatine antiporter OS=Escherichia coli (strain K12) OX=83333 GN=adiC PE=1	0.11
>sp|P63201|GADW_ECOLI HTH-type transcriptional regulator GadW OS=Escherichia coli (strain K12) OX=83333 GN=gadW PE=1	0.19
>sp|P63883|AMIC_ECOLI N-acetylmuramoyl-L-alanine amidase AmiC OS=Escherichia coli (strain K12) OX=83333 GN=amiC PE=1	0.11
>sp|P64588|YQJI_ECOLI Transcriptional regulator YqjI OS=Escherichia coli (strain K12) OX=83333 GN=yqjI PE=1	0.17
>sp|P69434|PGAA_ECOLI Poly-beta-1,6-N-acetyl-D-glucosamine export protein OS=Escherichia coli (strain K12) OX=83333 GN=pgaA PE=1	0.42
>sp|P69795|PTQB_ECOLI PTS system N,N'-diacetylchitobiose-specific EIIB component OS=Escherichia coli (strain K12) OX=83333 GN=chbB PE=1	0.06
>sp|P69820|ULAC_ECOLI Ascorbate-specific PTS system EIIA component OS=Escherichia coli (strain K12) OX=83333 GN=ulaC PE=1	0.21
>sp|P69922|FUCI_ECOLI L-fucose isomerase OS=Escherichia coli (strain K12) OX=83333 GN=fucI PE=1	0.09
>sp|P75697|YAIX_ECOLI Putative uncharacterized acetyltransferase YaiX OS=Escherichia coli (strain K12) OX=83333 GN=yaiX PE=5	0.06
>sp|P75818|YBJP_ECOLI Uncharacterized lipoprotein YbjP OS=Escherichia coli (strain K12) OX=83333 GN=ybjP PE=1	0.22
>sp|P75835|YCAM_ECOLI Inner membrane transporter YcaM OS=Escherichia coli (strain K12) OX=83333 GN=ycaM PE=1	0.1
>sp|P75937|FLGE_ECOLI Flagellar hook protein FlgE OS=Escherichia coli (strain K12) OX=83333 GN=flgE PE=3	0.07
>sp|P76008|LDCA_ECOLI Murein tetrapeptide carboxypeptidase OS=Escherichia coli (strain K12) OX=83333 GN=ldcA PE=1	0.1
>sp|P76077|PAAA_ECOLI 1,2-phenylacetyl-CoA epoxidase, subunit A OS=Escherichia coli (strain K12) OX=83333 GN=paaA PE=1	0.16
>sp|P76093|YNBD_ECOLI Uncharacterized protein YnbD OS=Escherichia coli (strain K12) OX=83333 GN=ynbD PE=1	0.3
>sp|P76118|YNCH_ECOLI Uncharacterized protein YncH OS=Escherichia coli (strain K12) OX=83333 GN=yncH PE=4	0.04
>sp|P76129|DOSP_ECOLI Oxygen sensor protein DosP OS=Escherichia coli (strain K12) OX=83333 GN=dosP PE=1	0.25
>sp|P76137|YDET_ECOLI Fimbrial usher domain-containing protein YdeT OS=Escherichia coli (strain K12) OX=83333 GN=ydeT PE=4	0.18
>sp|P76242|NIMT_ECOLI 2-nitroimidazole transporter OS=Escherichia coli (strain K12) OX=83333 GN=nimT PE=1	0.11
>sp|P76318|YEDK_ECOLI Abasic site processing protein YedK OS=Escherichia coli (strain K12) OX=83333 GN=yedK PE=1	0.42
>sp|P76471|YFAZ_ECOLI Outer membrane protein YfaZ OS=Escherichia coli (strain K12) OX=83333 GN=yfaZ PE=3	0.14
>sp|P76482|YFBL_ECOLI Uncharacterized protein YfbL OS=Escherichia coli (strain K12) OX=83333 GN=yfbL PE=4	0.24
>sp|P77162|YKFB_ECOLI Uncharacterized protein YkfB OS=Escherichia coli (strain K12) OX=83333 GN=ykfB PE=3	0.12
>sp|P77169|YAGJ_ECOLI Protein YagJ OS=Escherichia coli (strain K12) OX=83333 GN=yagJ PE=4	0.13
>sp|P77212|RCLA_ECOLI Probable pyridine nucleotide-disulfide oxidoreductase RclA OS=Escherichia coli (strain K12) OX=83333 GN=rclA PE=1	0.08
>sp|P77445|EUTE_ECOLI Acetaldehyde dehydrogenase (acetylating) EutE OS=Escherichia coli (strain K12) OX=83333 GN=eutE PE=3	0.08
>sp|P77552|YDHQ_ECOLI Protein YdhQ OS=Escherichia coli (strain K12) OX=83333 GN=ydhQ PE=4	0.25
>sp|P77609|FLXA_ECOLI Protein FlxA OS=Escherichia coli (strain K12) OX=83333 GN=flxA PE=1	0.07
>sp|Q2EEQ2|RL362_ECOLI Large ribosomal subunit protein bL36B OS=Escherichia coli (strain K12) OX=83333 GN=ykgO PE=1	0.05
>sp|Q46790|PBL_ECOLI Putative peptidoglycan-binding-like protein OS=Escherichia coli (strain K12) OX=83333 GN=pbl PE=5	0.17
>sp|Q46906|YGCP_ECOLI Uncharacterized protein YgcP OS=Escherichia coli (strain K12) OX=83333 GN=ygcP PE=1	0.06
>sp|Q47140|HCAF_ECOLI 3-phenylpropionate/cinnamic acid dioxygenase subunit beta OS=Escherichia coli (strain K12) OX=83333 GN=hcaF PE=1	0.09
>sp|P00963|ASNA_ECOLI Aspartate--ammonia ligase OS=Escherichia coli (strain K12) OX=83333 GN=asnA PE=1	0.08
>sp|P03004|DNAA_ECOLI Chromosomal replication initiator protein DnaA OS=Escherichia coli (strain K12) OX=83333 GN=dnaA PE=1	0.2
>sp|P06282|CDH_ECOLI CDP-diacylglycerol pyrophosphatase OS=Escherichia coli (strain K12) OX=83333 GN=cdh PE=3	0.12
>sp|P06610|BTUE_ECOLI Thioredoxin/glutathione peroxidase BtuE OS=Escherichia coli (strain K12) OX=83333 GN=btuE PE=1	0.27
>sp|P07024|USHA_ECOLI Protein UshA OS=Escherichia coli (strain K12) OX=83333 GN=ushA PE=1	0.1
>sp|P07604|TYRR_ECOLI HTH-type transcriptional regulatory protein TyrR OS=Escherichia coli (strain K12) OX=83333 GN=tyrR PE=1	0.09
>sp|P0A6E9|BIOD2_ECOLI ATP-dependent dethiobiotin synthetase BioD 2 OS=Escherichia coli (strain K12) OX=83333 GN=bioD2 PE=3	0.14
>sp|P0A6F3|GLPK_ECOLI Glycerol kinase OS=Escherichia coli (strain K12) OX=83333 GN=glpK PE=1	0.09
>sp|P0A6H5|HSLU_ECOLI ATP-dependent protease ATPase subunit HslU OS=Escherichia coli (strain K12) OX=83333 GN=hslU PE=1	0.08
>sp|P0A6L4|NANA_ECOLI N-acetylneuraminate lyase OS=Escherichia coli (strain K12) OX=83333 GN=nanA PE=1	0.08
>sp|P0A7J3|RL10_ECOLI Large ribosomal subunit protein uL10 OS=Escherichia coli (strain K12) OX=83333 GN=rplJ PE=1	0.07
>sp|P0A8D6|YMDB_ECOLI O-acetyl-ADP-ribose deacetylase OS=Escherichia coli (strain K12) OX=83333 GN=ymdB PE=1	0.06
>sp|P0AAT6|IOJAP_ECOLI Ribosomal silencing factor RsfS OS=Escherichia coli (strain K12) OX=83333 GN=rsfS PE=1	0.2
>sp|P0AB96|ARSC_ECOLI Arsenate reductase OS=Escherichia coli (strain K12) OX=83333 GN=arsC PE=2	0.06
>sp|P0ABA0|ATPF_ECOLI ATP synthase subunit b OS=Escherichia coli (strain K12) OX=83333 GN=atpF PE=1	0.09
>sp|P0ABA4|ATPD_ECOLI ATP synthase subunit delta OS=Escherichia coli (strain K12) OX=83333 GN=atpH PE=1	0.09
>sp|P0ABD5|ACCA_ECOLI Acetyl-coenzyme A carboxylase carboxyl transferase subunit alpha OS=Escherichia coli (strain K12) OX=83333 GN=accA PE=1	0.07
>sp|P0ACA3|SSPA_ECOLI Stringent starvation protein A OS=Escherichia coli (strain K12) OX=83333 GN=sspA PE=1	0.11
>sp|P0ACB0|DNAB_ECOLI Replicative DNA helicase OS=Escherichia coli (strain K12) OX=83333 GN=dnaB PE=1	0.1
>sp|P0ACE0|MBHM_ECOLI Hydrogenase-2 large chain OS=Escherichia coli (strain K12) OX=83333 GN=hybC PE=1	0.1
>sp|P0ACE3|HHA_ECOLI Hemolysin expression-modulating protein Hha OS=Escherichia coli (strain K12) OX=83333 GN=hha PE=1	0.67
>sp|P0ACY9|YEBG_ECOLI Uncharacterized protein YebG OS=Escherichia coli (strain K12) OX=83333 GN=yebG PE=4	0.26
>sp|P0AD03|YEBS_ECOLI Intermembrane transport protein YebS OS=Escherichia coli (strain K12) OX=83333 GN=yebS PE=1	0.11
>sp|P0AD37|YFEC_ECOLI Uncharacterized protein YfeC OS=Escherichia coli (strain K12) OX=83333 GN=yfeC PE=4	0.09
>sp|P0ADL6|YIDG_ECOLI Inner membrane protein YidG OS=Escherichia coli (strain K12) OX=83333 GN=yidG PE=1	0.08
>sp|P0ADP9|YIHD_ECOLI Protein YihD OS=Escherichia coli (strain K12) OX=83333 GN=yihD PE=1	0.15
>sp|P0ADT2|YGIB_ECOLI UPF0441 protein YgiB OS=Escherichia coli (strain K12) OX=83333 GN=ygiB PE=3	0.05
>sp|P0AE42|YQAE_ECOLI UPF0057 membrane protein YqaE OS=Escherichia coli (strain K12) OX=83333 GN=yqaE PE=3	0.04
>sp|P0AED9|DCM_ECOLI DNA-cytosine methyltransferase OS=Escherichia coli (strain K12) OX=83333 GN=dcm PE=1	0.11
>sp|P0AEK4|FABI_ECOLI Enoyl-[acyl-carrier-protein] reductase [NADH] FabI OS=Escherichia coli (strain K12) OX=83333 GN=fabI PE=1	0.08
>sp|P0AEL6|FEPB_ECOLI Ferric enterobactin-binding periplasmic protein FepB OS=Escherichia coli (strain K12) OX=83333 GN=fepB PE=1	0.27
>sp|P0AF40|YIJD_ECOLI Inner membrane protein YijD OS=Escherichia coli (strain K12) OX=83333 GN=yijD PE=1	0.05
>sp|P0AFK4|POTB_ECOLI Spermidine/putrescine transport system permease protein PotB OS=Escherichia coli (strain K12) OX=83333 GN=potB PE=1	0.16
>sp|P0C0L2|OSMC_ECOLI Peroxiredoxin OsmC OS=Escherichia coli (strain K12) OX=83333 GN=osmC PE=1	0.08
>sp|P0DPC7|RSED_ECOLI rpoE leader peptide OS=Escherichia coli (strain K12) OX=83333 GN=rseD PE=4	0.04
>sp|P0DPO3|YNAL_ECOLI Protein YnaL OS=Escherichia coli (strain K12) OX=83333 GN=ynaL PE=1	0.04
>sp|P0DQD7|GNDA_ECOLI Protein GndA OS=Escherichia coli (strain K12) OX=83333 GN=gndA PE=1	0.05
>sp|P0DSF6|YECV_ECOLI Protein YecV OS=Escherichia coli (strain K12) OX=83333 GN=yecV PE=1	0.07
>sp|P12995|BIOA_ECOLI Adenosylmethionine-8-amino-7-oxononanoate aminotransferase OS=Escherichia coli (strain K12) OX=83333 GN=bioA PE=1	0.11
>sp|P21645|LPXD_ECOLI UDP-3-O-(3-hydroxymyristoyl)glucosamine N-acyltransferase OS=Escherichia coli (strain K12) OX=83333 GN=lpxD PE=1	0.08
>sp|P22523|MUKB_ECOLI Chromosome partition protein MukB OS=Escherichia coli (strain K12) OX=83333 GN=mukB PE=1	0.16
>sp|P22634|MURI_ECOLI Glutamate racemase OS=Escherichia coli (strain K12) OX=83333 GN=murI PE=1	0.16
>sp|P27303|EMRA_ECOLI Multidrug export protein EmrA OS=Escherichia coli (strain K12) OX=83333 GN=emrA PE=1	0.1
>sp|P28631|HOLB_ECOLI DNA polymerase III subunit delta' OS=Escherichia coli (strain K12) OX=83333 GN=holB PE=1	0.2
>sp|P30748|MOAD_ECOLI Molybdopterin synthase sulfur carrier subunit OS=Escherichia coli (strain K12) OX=83333 GN=moaD PE=1	0.22
>sp|P30844|BASS_ECOLI Sensor protein BasS OS=Escherichia coli (strain K12) OX=83333 GN=basS PE=1	0.14
>sp|P31061|NOHA_ECOLI Prophage DNA-packing protein NohA OS=Escherichia coli (strain K12) OX=83333 GN=nohA PE=2	0.19
>sp|P31452|PTXC_ECOLI Phosphotransferase IIC component GlvC OS=Escherichia coli (strain K12) OX=83333 GN=glvC PE=1	0.1
>sp|P31475|YIEP_ECOLI Uncharacterized HTH-type transcriptional regulator YieP OS=Escherichia coli (strain K12) OX=83333 GN=yieP PE=4	0.17
>sp|P31678|OTSB_ECOLI Trehalose-6-phosphate phosphatase OS=Escherichia coli (strain K12) OX=83333 GN=otsB PE=1	0.21
>sp|P32144|CSQR_ECOLI HTH-type transcriptional repressor CsqR OS=Escherichia coli (strain K12) OX=83333 GN=csqR PE=1	0.15
>sp|P32688|YJBG_ECOLI Uncharacterized protein YjbG OS=Escherichia coli (strain K12) OX=83333 GN=yjbG PE=3	0.23
>sp|P32721|ALSA_ECOLI D-allose import ATP-binding protein AlsA OS=Escherichia coli (strain K12) OX=83333 GN=alsA PE=3	0.11
>sp|P33026|SETB_ECOLI Sugar efflux transporter B OS=Escherichia coli (strain K12) OX=83333 GN=setB PE=1	0.1
>sp|P33366|YOHD_ECOLI Inner membrane protein YohD OS=Escherichia coli (strain K12) OX=83333 GN=yohD PE=1	0.08
>sp|P33554|PPDA_ECOLI Prepilin peptidase-dependent protein A OS=Escherichia coli (strain K12) OX=83333 GN=ppdA PE=3	0.2
>sp|P33596|RECX_ECOLI Regulatory protein RecX OS=Escherichia coli (strain K12) OX=83333 GN=recX PE=1	0.13
>sp|P36682|YACH_ECOLI Uncharacterized protein YacH OS=Escherichia coli (strain K12) OX=83333 GN=yacH PE=4	0.11
>sp|P37003|YBFG_ECOLI Putative uncharacterized protein YbfG OS=Escherichia coli (strain K12) OX=83333 GN=ybfG PE=5	0.34
>sp|P37008|YAGB_ECOLI Orphan antitoxin YagB OS=Escherichia coli (strain K12) OX=83333 GN=yagB PE=3	0.11
>sp|P37057|OGRK_ECOLI Prophage late control protein OgrK OS=Escherichia coli (strain K12) OX=83333 GN=ogrK PE=4	0.04
>sp|P37188|PTKB_ECOLI PTS system galactitol-specific EIIB component OS=Escherichia coli (strain K12) OX=83333 GN=gatB PE=1	0.07
>sp|P37749|WBBI_ECOLI Beta-1,6-galactofuranosyltransferase WbbI OS=Escherichia coli (strain K12) OX=83333 GN=wbbI PE=1	0.42
>sp|P37773|MPL_ECOLI UDP-N-acetylmuramate--L-alanyl-gamma-D-glutamyl-meso-2,6-diaminoheptandioate ligase OS=Escherichia coli (strain K12) OX=83333 GN=mpl PE=1	0.26
>sp|P38489|NFSB_ECOLI Oxygen-insensitive NAD(P)H nitroreductase OS=Escherichia coli (strain K12) OX=83333 GN=nfsB PE=1	0.07
>sp|P39376|YJIE_ECOLI HTH-type transcriptional regulator YjiE OS=Escherichia coli (strain K12) OX=83333 GN=yjiE PE=1	0.37
>sp|P43533|FLGN_ECOLI Flagella synthesis protein FlgN OS=Escherichia coli (strain K12) OX=83333 GN=flgN PE=1	0.39
>sp|P45552|YHFZ_ECOLI Uncharacterized protein YhfZ OS=Escherichia coli (strain K12) OX=83333 GN=yhfZ PE=4	0.11
>sp|P45955|CPOB_ECOLI Cell division coordinator CpoB OS=Escherichia coli (strain K12) OX=83333 GN=cpoB PE=1	0.37
>sp|P46130|YBHC_ECOLI Putative acyl-CoA thioester hydrolase YbhC OS=Escherichia coli (strain K12) OX=83333 GN=ybhC PE=1	0.1
>sp|P52086|COBC_ECOLI Adenosylcobalamin/alpha-ribazole phosphatase OS=Escherichia coli (strain K12) OX=83333 GN=cobC PE=1	0.2
>sp|P58095|YPJI_ECOLI Putative UPF0401 protein YpjI OS=Escherichia coli (strain K12) OX=83333 GN=ypjI PE=5	0.23
>sp|P60757|HIS1_ECOLI ATP phosphoribosyltransferase OS=Escherichia coli (strain K12) OX=83333 GN=hisG PE=1	0.07
>sp|P61889|MDH_ECOLI Malate dehydrogenase OS=Escherichia coli (strain K12) OX=83333 GN=mdh PE=1	0.08
>sp|P63020|NFUA_ECOLI Fe/S biogenesis protein NfuA OS=Escherichia coli (strain K12) OX=83333 GN=nfuA PE=1	0.07
>sp|P64508|YOBF_ECOLI Protein YobF OS=Escherichia coli (strain K12) OX=83333 GN=yobF PE=1	0.06
>sp|P64545|YFGG_ECOLI Protein YfgG OS=Escherichia coli (strain K12) OX=83333 GN=yfgG PE=1	0.04
>sp|P64564|YGGT_ECOLI Uncharacterized protein YggT OS=Escherichia coli (strain K12) OX=83333 GN=yggT PE=3	0.11
>sp|P66817|DIAA_ECOLI DnaA initiator-associating protein DiaA OS=Escherichia coli (strain K12) OX=83333 GN=diaA PE=1	0.16
>sp|P67660|YHAJ_ECOLI Probable HTH-type transcriptional regulator YhaJ OS=Escherichia coli (strain K12) OX=83333 GN=yhaJ PE=3	0.14
>sp|P69789|PTXB_ECOLI Phosphotransferase enzyme IIB component GlvB OS=Escherichia coli (strain K12) OX=83333 GN=glvB PE=3	0.06
>sp|P69829|PTSN_ECOLI Nitrogen regulatory protein OS=Escherichia coli (strain K12) OX=83333 GN=ptsN PE=1	0.42
>sp|P75810|YBJJ_ECOLI Inner membrane protein YbjJ OS=Escherichia coli (strain K12) OX=83333 GN=ybjJ PE=1	0.1
>sp|P76052|ABGB_ECOLI p-aminobenzoyl-glutamate hydrolase subunit B OS=Escherichia coli (strain K12) OX=83333 GN=abgB PE=1	0.08
>sp|P76146|YNEE_ECOLI Voltage-dependent anion channel-forming protein YneE OS=Escherichia coli (strain K12) OX=83333 GN=yneE PE=3	0.16
>sp|P76185|YDHJ_ECOLI Uncharacterized protein YdhJ OS=Escherichia coli (strain K12) OX=83333 GN=ydhJ PE=3	0.08
>sp|P76210|YDJO_ECOLI Uncharacterized protein YdjO OS=Escherichia coli (strain K12) OX=83333 GN=ydjO PE=4	0.16
>sp|P76296|YECT_ECOLI Uncharacterized protein YecT OS=Escherichia coli (strain K12) OX=83333 GN=yecT PE=4	0.16
>sp|P76349|YEEL_ECOLI Putative uncharacterized protein YeeL OS=Escherichia coli (strain K12) OX=83333 GN=yeeL PE=5	0.28
>sp|P76500|YFCQ_ECOLI Uncharacterized fimbrial-like protein YfcQ OS=Escherichia coli (strain K12) OX=83333 GN=yfcQ PE=2	0.05
>sp|P76502|SIXA_ECOLI Phosphohistidine phosphatase SixA OS=Escherichia coli (strain K12) OX=83333 GN=sixA PE=1	0.19
>sp|P77218|EUTD_ECOLI Phosphate acetyltransferase EutD OS=Escherichia coli (strain K12) OX=83333 GN=eutD PE=1	0.08
>sp|P77360|YPHC_ECOLI Uncharacterized zinc-type alcohol dehydrogenase-like protein YphC OS=Escherichia coli (strain K12) OX=83333 GN=yphC PE=3	0.07
>sp|P77559|YNFL_ECOLI Uncharacterized HTH-type transcriptional regulator YnfL OS=Escherichia coli (strain K12) OX=83333 GN=ynfL PE=3	0.13
>sp|P77569|MHPR_ECOLI DNA-binding transcriptional activator MhpR OS=Escherichia coli (strain K12) OX=83333 GN=mhpR PE=4	0.13
>sp|P77650|HCAD_ECOLI 3-phenylpropionate/cinnamic acid dioxygenase ferredoxin--NAD(+) reductase component OS=Escherichia coli (strain K12) OX=83333 GN=hcaD PE=1	0.24
>sp|P77712|FADM_ECOLI Long-chain acyl-CoA thioesterase FadM OS=Escherichia coli (strain K12) OX=83333 GN=fadM PE=1	0.05
>sp|Q46810|MOCA_ECOLI Molybdenum cofactor cytidylyltransferase OS=Escherichia coli (strain K12) OX=83333 GN=mocA PE=1	0.2
>sp|Q9XB42|YKFH_ECOLI Uncharacterized protein YkfH OS=Escherichia coli (strain K12) OX=83333 GN=ykfH PE=3	0.08
>sp|U3PVA8|IROK_ECOLI Protein IroK OS=Escherichia coli (strain K12) OX=83333 GN=iroK PE=4	0.03
>sp|P07014|SDHB_ECOLI Succinate dehydrogenase iron-sulfur subunit OS=Escherichia coli (strain K12) OX=83333 GN=sdhB PE=1	0.08
>sp|P07650|TYPH_ECOLI Thymidine phosphorylase OS=Escherichia coli (strain K12) OX=83333 GN=deoA PE=1	0.2
>sp|P08203|ARAD_ECOLI L-ribulose-5-phosphate 4-epimerase AraD OS=Escherichia coli (strain K12) OX=83333 GN=araD PE=1	0.06
>sp|P08555|DSDX_ECOLI D-serine transporter DsdX OS=Escherichia coli (strain K12) OX=83333 GN=dsdX PE=1	0.12
>sp|P08622|DNAJ_ECOLI Chaperone protein DnaJ OS=Escherichia coli (strain K12) OX=83333 GN=dnaJ PE=1	0.09
>sp|P09029|PURK_ECOLI N5-carboxyaminoimidazole ribonucleotide synthase OS=Escherichia coli (strain K12) OX=83333 GN=purK PE=1	0.12
>sp|P09373|PFLB_ECOLI Formate acetyltransferase 1 OS=Escherichia coli (strain K12) OX=83333 GN=pflB PE=1	0.11
>sp|P0A6Z1|HSCA_ECOLI Chaperone protein HscA OS=Escherichia coli (strain K12) OX=83333 GN=hscA PE=1	0.14
>sp|P0A720|KTHY_ECOLI Thymidylate kinase OS=Escherichia coli (strain K12) OX=83333 GN=tmk PE=1	0.07
>sp|P0A7I0|RF1_ECOLI Peptide chain release factor RF1 OS=Escherichia coli (strain K12) OX=83333 GN=prfA PE=1	0.07
>sp|P0A7Q6|RL36_ECOLI Large ribosomal subunit protein bL36A OS=Escherichia coli (strain K12) OX=83333 GN=rpmJ PE=1	0.06
>sp|P0A840|SURE_ECOLI 5'/3'-nucleotidase SurE OS=Escherichia coli (strain K12) OX=83333 GN=surE PE=1	0.06
>sp|P0A8V2|RPOB_ECOLI DNA-directed RNA polymerase subunit beta OS=Escherichia coli (strain K12) OX=83333 GN=rpoB PE=1	0.58
>sp|P0A9D8|DAPD_ECOLI 2,3,4,5-tetrahydropyridine-2,6-dicarboxylate N-succinyltransferase OS=Escherichia coli (strain K12) OX=83333 GN=dapD PE=1	0.08
>sp|P0A9E0|ARAC_ECOLI Arabinose operon regulatory protein OS=Escherichia coli (strain K12) OX=83333 GN=araC PE=1	0.16
>sp|P0AAG8|MGLA_ECOLI Galactose/methyl galactoside import ATP-binding protein MglA OS=Escherichia coli (strain K12) OX=83333 GN=mglA PE=1	0.18
>sp|P0AAY4|YBJH_ECOLI Uncharacterized protein YbjH OS=Escherichia coli (strain K12) OX=83333 GN=ybjH PE=3	0.06
>sp|P0ABW0|HCAC_ECOLI 3-phenylpropionate/cinnamic acid dioxygenase ferredoxin subunit OS=Escherichia coli (strain K12) OX=83333 GN=hcaC PE=1	0.21
>sp|P0AC07|FLIQ_ECOLI Flagellar biosynthetic protein FliQ OS=Escherichia coli (strain K12) OX=83333 GN=fliQ PE=3	0.05
>sp|P0AC26|NIRC_ECOLI Nitrite transporter NirC OS=Escherichia coli (strain K12) OX=83333 GN=nirC PE=1	0.11
>sp|P0AC75|KDTA_ECOLI 3-deoxy-D-manno-octulosonic acid transferase OS=Escherichia coli (strain K12) OX=83333 GN=waaA PE=1	0.2
>sp|P0ACK2|AGAR_ECOLI Putative aga operon transcriptional repressor OS=Escherichia coli (strain K12) OX=83333 GN=agaR PE=4	0.11
>sp|P0ACV8|YMJA_ECOLI Uncharacterized protein YmjA OS=Escherichia coli (strain K12) OX=83333 GN=ymjA PE=4	0.33
>sp|P0ACW4|YDCA_ECOLI Uncharacterized protein YdcA OS=Escherichia coli (strain K12) OX=83333 GN=ydcA PE=3	0.04
>sp|P0AD40|YPEB_ECOLI Uncharacterized protein YpeB OS=Escherichia coli (strain K12) OX=83333 GN=ypeB PE=4	0.68
>sp|P0ADH7|FIME_ECOLI Type 1 fimbriae regulatory protein FimE OS=Escherichia coli (strain K12) OX=83333 GN=fimE PE=3	0.21
>sp|P0ADV9|LPTC_ECOLI Lipopolysaccharide export system protein LptC OS=Escherichia coli (strain K12) OX=83333 GN=lptC PE=1	0.05
>sp|P0AE14|AMPE_ECOLI Protein AmpE OS=Escherichia coli (strain K12) OX=83333 GN=ampE PE=1	0.17
>sp|P0AFC3|NUOA_ECOLI NADH-quinone oxidoreductase subunit A OS=Escherichia coli (strain K12) OX=83333 GN=nuoA PE=1	0.07
>sp|P0AFI5|PBP7_ECOLI D-alanyl-D-alanine endopeptidase OS=Escherichia coli (strain K12) OX=83333 GN=pbpG PE=1	0.2
>sp|P0AFM2|PROX_ECOLI Glycine betaine/proline betaine-binding periplasmic protein OS=Escherichia coli (strain K12) OX=83333 GN=proX PE=1	0.27
>sp|P0AFM6|PSPA_ECOLI Phage shock protein A OS=Escherichia coli (strain K12) OX=83333 GN=pspA PE=1	0.15
>sp|P0AFZ3|SSPB_ECOLI Stringent starvation protein B OS=Escherichia coli (strain K12) OX=83333 GN=sspB PE=1	0.24
>sp|P0AG55|RL6_ECOLI Large ribosomal subunit protein uL6 OS=Escherichia coli (strain K12) OX=83333 GN=rplF PE=1	0.05
>sp|P0AGE0|SSB_ECOLI Single-stranded DNA-binding protein OS=Escherichia coli (strain K12) OX=83333 GN=ssb PE=1	0.09
>sp|P0AGL5|RATA_ECOLI Ribosome association toxin RatA OS=Escherichia coli (strain K12) OX=83333 GN=ratA PE=1	0.3
>sp|P0C079|RELB_ECOLI Antitoxin RelB OS=Escherichia coli (strain K12) OX=83333 GN=relB PE=1	0.12
>sp|P0CF07|INSA1_ECOLI Insertion element IS1 1 protein InsA OS=Escherichia coli (strain K12) OX=83333 GN=insA1 PE=3	0.04
>sp|P0CF79|INSF1_ECOLI Transposase InsF for insertion sequence IS3A OS=Escherichia coli (strain K12) OX=83333 GN=insF1 PE=3	0.31
>sp|P0CF83|INSF5_ECOLI Transposase InsF for insertion sequence IS3E OS=Escherichia coli (strain K12) OX=83333 GN=insF5 PE=3	0.32
>sp|P0DPC4|YTIC_ECOLI Protein YtiC OS=Escherichia coli (strain K12) OX=83333 GN=ytiC PE=1	0.03
>sp|P0DSE8|YLJB_ECOLI Protein YljB OS=Escherichia coli (strain K12) OX=83333 GN=yljB PE=1	0.07
>sp|P0DSF4|YNFU_ECOLI Putative zinc-binding protein YnfU OS=Escherichia coli (strain K12) OX=83333 GN=ynfU PE=1	0.09
>sp|P11664|YGGC_ECOLI Uncharacterized protein YggC OS=Escherichia coli (strain K12) OX=83333 GN=yggC PE=4	0.27
>sp|P13001|BIOH_ECOLI Pimeloyl-[acyl-carrier protein] methyl ester esterase OS=Escherichia coli (strain K12) OX=83333 GN=bioH PE=1	0.08
>sp|P15081|GUTM_ECOLI Glucitol operon activator protein OS=Escherichia coli (strain K12) OX=83333 GN=gutM PE=4	0.13
>sp|P15877|DHG_ECOLI Quinoprotein glucose dehydrogenase OS=Escherichia coli (strain K12) OX=83333 GN=gcd PE=1	0.56
>sp|P16432|HYCF_ECOLI Formate hydrogenlyase subunit 6 OS=Escherichia coli (strain K12) OX=83333 GN=hycF PE=1	0.05
>sp|P16678|PHNK_ECOLI Putative phosphonates utilization ATP-binding protein PhnK OS=Escherichia coli (strain K12) OX=83333 GN=phnK PE=1	0.35
>sp|P16685|PHNG_ECOLI Alpha-D-ribose 1-methylphosphonate 5-triphosphate synthase subunit PhnG OS=Escherichia coli (strain K12) OX=83333 GN=phnG PE=1	0.15
>sp|P18776|DMSB_ECOLI Anaerobic dimethyl sulfoxide reductase chain B OS=Escherichia coli (strain K12) OX=83333 GN=dmsB PE=1	0.11
>sp|P19323|FHLA_ECOLI Formate hydrogenlyase transcriptional activator FhlA OS=Escherichia coli (strain K12) OX=83333 GN=fhlA PE=1	0.12
>sp|P19926|AGP_ECOLI Glucose-1-phosphatase OS=Escherichia coli (strain K12) OX=83333 GN=agp PE=1	0.09
>sp|P23482|HYFB_ECOLI Hydrogenase-4 component B OS=Escherichia coli (strain K12) OX=83333 GN=hyfB PE=1	0.12
>sp|P24554|RADA_ECOLI DNA repair protein RadA OS=Escherichia coli (strain K12) OX=83333 GN=radA PE=1	0.11
>sp|P28249|ASMA_ECOLI Protein AsmA OS=Escherichia coli (strain K12) OX=83333 GN=asmA PE=3	0.23
>sp|P29013|YCGB_ECOLI Uncharacterized protein YcgB OS=Escherichia coli (strain K12) OX=83333 GN=ycgB PE=4	0.12
>sp|P30137|THIE_ECOLI Thiamine-phosphate synthase OS=Escherichia coli (strain K12) OX=83333 GN=thiE PE=1	0.13
>sp|P32690|YJBI_ECOLI Putative protein YjbI OS=Escherichia coli (strain K12) OX=83333 GN=yjbI PE=5	0.42
>sp|P32700|YJCB_ECOLI Uncharacterized protein YjcB OS=Escherichia coli (strain K12) OX=83333 GN=yjcB PE=4	0.04
>sp|P33012|SBMC_ECOLI DNA gyrase inhibitor OS=Escherichia coli (strain K12) OX=83333 GN=sbmC PE=1	0.21
>sp|P33234|ADIY_ECOLI HTH-type transcriptional regulator AdiY OS=Escherichia coli (strain K12) OX=83333 GN=adiY PE=2	0.09
>sp|P33997|ALPA_ECOLI DNA-binding transcriptional activator AlpA OS=Escherichia coli (strain K12) OX=83333 GN=alpA PE=4	0.05
>sp|P37624|RBBA_ECOLI Ribosome-associated ATPase OS=Escherichia coli (strain K12) OX=83333 GN=rbbA PE=1	0.16
>sp|P37636|MDTE_ECOLI Multidrug resistance protein MdtE OS=Escherichia coli (strain K12) OX=83333 GN=mdtE PE=1	0.13
>sp|P37660|YHJV_ECOLI Inner membrane transport protein YhjV OS=Escherichia coli (strain K12) OX=83333 GN=yhjV PE=1	0.09
>sp|P38101|EAMB_ECOLI Cysteine/O-acetylserine efflux protein OS=Escherichia coli (strain K12) OX=83333 GN=eamB PE=1	0.1
>sp|P39177|USPG_ECOLI Universal stress protein UP12 OS=Escherichia coli (strain K12) OX=83333 GN=uspG PE=1	0.24
>sp|P39301|ULAA_ECOLI Ascorbate-specific PTS system EIIC component OS=Escherichia coli (strain K12) OX=83333 GN=ulaA PE=1	0.14
>sp|P39325|YTFQ_ECOLI Galactofuranose-binding protein YtfQ OS=Escherichia coli (strain K12) OX=83333 GN=ytfQ PE=1	0.13
>sp|P39362|SGCE_ECOLI Protein SgcE OS=Escherichia coli (strain K12) OX=83333 GN=sgcE PE=3	0.13
>sp|P39831|YDFG_ECOLI NADP-dependent 3-hydroxy acid dehydrogenase YdfG OS=Escherichia coli (strain K12) OX=83333 GN=ydfG PE=1	0.08
>sp|P40874|MTOX_ECOLI N-methyl-L-tryptophan oxidase OS=Escherichia coli (strain K12) OX=83333 GN=solA PE=1	0.27
>sp|P40876|YCBF_ECOLI Uncharacterized fimbrial chaperone YcbF OS=Escherichia coli (strain K12) OX=83333 GN=ycbF PE=2	0.16
>sp|P41442|GSPG_ECOLI Type II secretion system core protein G OS=Escherichia coli (strain K12) OX=83333 GN=gspG PE=2	0.1
>sp|P42624|YHAK_ECOLI Pirin-like protein YhaK OS=Escherichia coli (strain K12) OX=83333 GN=yhaK PE=1	0.21
>sp|P45505|YFAH_ECOLI Putative protein YfaH OS=Escherichia coli (strain K12) OX=83333 GN=yfaH PE=5	0.18
>sp|P52007|YECM_ECOLI Protein YecM OS=Escherichia coli (strain K12) OX=83333 GN=yecM PE=1	0.15
>sp|P52097|TILS_ECOLI tRNA(Ile)-lysidine synthase OS=Escherichia coli (strain K12) OX=83333 GN=tilS PE=1	0.68
>sp|P52101|GLRK_ECOLI Sensor histidine kinase GlrK OS=Escherichia coli (strain K12) OX=83333 GN=glrK PE=1	0.1
>sp|P55140|YGCG_ECOLI UPF0603 protein YgcG OS=Escherichia coli (strain K12) OX=83333 GN=ygcG PE=3	0.35
>sp|P57998|INSB4_ECOLI Insertion element IS1 4 protein InsB OS=Escherichia coli (strain K12) OX=83333 GN=insB4 PE=3	0.06
>sp|P61316|LOLA_ECOLI Outer-membrane lipoprotein carrier protein OS=Escherichia coli (strain K12) OX=83333 GN=lolA PE=1	0.26
>sp|P64604|MLAD_ECOLI Intermembrane phospholipid transport system binding protein MlaD OS=Escherichia coli (strain K12) OX=83333 GN=mlaD PE=1	0.09
>sp|P64631|YHFU_ECOLI Uncharacterized protein YhfU OS=Escherichia coli (strain K12) OX=83333 GN=yhfU PE=4	0.14
>sp|P65294|YGDR_ECOLI Uncharacterized lipoprotein YgdR OS=Escherichia coli (strain K12) OX=83333 GN=ygdR PE=1	0.05
>sp|P65298|YQHH_ECOLI Uncharacterized lipoprotein YqhH OS=Escherichia coli (strain K12) OX=83333 GN=yqhH PE=3	0.09
>sp|P65556|YFCD_ECOLI Uncharacterized Nudix hydrolase YfcD OS=Escherichia coli (strain K12) OX=83333 GN=yfcD PE=1	0.12
>sp|P75678|YKFA_ECOLI Uncharacterized protein YkfA OS=Escherichia coli (strain K12) OX=83333 GN=ykfA PE=4	0.17
>sp|P75733|CHIP_ECOLI Chitoporin OS=Escherichia coli (strain K12) OX=83333 GN=chiP PE=1	0.2
>sp|P75796|GSIA_ECOLI Glutathione import ATP-binding protein GsiA OS=Escherichia coli (strain K12) OX=83333 GN=gsiA PE=1	0.28
>sp|P76106|HICA_ECOLI Probable mRNA interferase toxin HicA OS=Escherichia coli (strain K12) OX=83333 GN=hicA PE=1	0.04
>sp|P76138|YNEL_ECOLI Putative HTH-type transcriptional regulator YneL OS=Escherichia coli (strain K12) OX=83333 GN=yneL PE=5	0.05
>sp|P76149|SAD_ECOLI Succinate semialdehyde dehydrogenase [NAD(P)+] Sad OS=Escherichia coli (strain K12) OX=83333 GN=sad PE=1	0.13
>sp|P76241|NIMR_ECOLI HTH-type transcriptional regulator NimR OS=Escherichia coli (strain K12) OX=83333 GN=nimR PE=2	0.15
>sp|P76461|ATOB_ECOLI Acetyl-CoA acetyltransferase OS=Escherichia coli (strain K12) OX=83333 GN=atoB PE=1	0.1
>sp|P76491|5DNU_ECOLI 5'-deoxynucleotidase YfbR OS=Escherichia coli (strain K12) OX=83333 GN=yfbR PE=1	0.07
>sp|P77277|EUTJ_ECOLI Ethanolamine utilization protein EutJ OS=Escherichia coli (strain K12) OX=83333 GN=eutJ PE=3	0.07
>sp|Q46829|BGLA_ECOLI 6-phospho-beta-glucosidase BglA OS=Escherichia coli (strain K12) OX=83333 GN=bglA PE=1	0.09
>sp|Q46844|YGHT_ECOLI Uncharacterized ATP-binding protein YghT OS=Escherichia coli (strain K12) OX=83333 GN=yghT PE=4	0.69
>sp|C1P618|YRBN_ECOLI Uncharacterized protein YrbN OS=Escherichia coli (strain K12) OX=83333 GN=yrbN PE=1	0.1
>sp|P00811|AMPC_ECOLI Beta-lactamase OS=Escherichia coli (strain K12) OX=83333 GN=ampC PE=1	0.28
>sp|P00961|SYGB_ECOLI Glycine--tRNA ligase beta subunit OS=Escherichia coli (strain K12) OX=83333 GN=glyS PE=1	0.14
>sp|P02942|MCP1_ECOLI Methyl-accepting chemotaxis protein I OS=Escherichia coli (strain K12) OX=83333 GN=tsr PE=1	0.11
>sp|P08373|MURB_ECOLI UDP-N-acetylenolpyruvoylglucosamine reductase OS=Escherichia coli (strain K12) OX=83333 GN=murB PE=1	0.22
>sp|P0A6P5|DER_ECOLI GTPase Der OS=Escherichia coli (strain K12) OX=83333 GN=der PE=1	0.09
>sp|P0A7G2|RBFA_ECOLI 30S ribosome-binding factor OS=Escherichia coli (strain K12) OX=83333 GN=rbfA PE=1	0.29
>sp|P0A7Y0|RNC_ECOLI Ribonuclease 3 OS=Escherichia coli (strain K12) OX=83333 GN=rnc PE=1	0.08
>sp|P0A814|RUVC_ECOLI Crossover junction endodeoxyribonuclease RuvC OS=Escherichia coli (strain K12) OX=83333 GN=ruvC PE=1	0.13
>sp|P0A8B5|YBAB_ECOLI Nucleoid-associated protein YbaB OS=Escherichia coli (strain K12) OX=83333 GN=ybaB PE=1	0.09
>sp|P0A8C8|YIDD_ECOLI Putative membrane protein insertion efficiency factor OS=Escherichia coli (strain K12) OX=83333 GN=yidD PE=1	0.06
>sp|P0A9C9|GLPX_ECOLI Fructose-1,6-bisphosphatase 1 class 2 OS=Escherichia coli (strain K12) OX=83333 GN=glpX PE=1	0.07
>sp|P0A9I1|CITE_ECOLI Citrate lyase subunit beta OS=Escherichia coli (strain K12) OX=83333 GN=citE PE=2	0.48
>sp|P0AAB4|UBID_ECOLI 3-octaprenyl-4-hydroxybenzoate carboxy-lyase OS=Escherichia coli (strain K12) OX=83333 GN=ubiD PE=1	0.09
>sp|P0AAN1|HYBE_ECOLI Hydrogenase-2 operon protein HybE OS=Escherichia coli (strain K12) OX=83333 GN=hybE PE=1	0.73
>sp|P0AAQ0|YAIZ_ECOLI Uncharacterized protein YaiZ OS=Escherichia coli (strain K12) OX=83333 GN=yaiZ PE=4	0.05
>sp|P0AAR3|YBAK_ECOLI Cys-tRNA(Pro)/Cys-tRNA(Cys) deacylase YbaK OS=Escherichia coli (strain K12) OX=83333 GN=ybaK PE=1	0.06
>sp|P0ABD3|BFR_ECOLI Bacterioferritin OS=Escherichia coli (strain K12) OX=83333 GN=bfr PE=1	0.05
>sp|P0AC16|FOLB_ECOLI Dihydroneopterin aldolase OS=Escherichia coli (strain K12) OX=83333 GN=folB PE=1	0.14
>sp|P0ACQ0|RBSR_ECOLI Ribose operon repressor OS=Escherichia coli (strain K12) OX=83333 GN=rbsR PE=1	0.08
>sp|P0AD74|LPF2_ECOLI Phenylalanine--tRNA ligase operon leader peptide OS=Escherichia coli (strain K12) OX=83333 GN=pheM PE=4	0.06
>sp|P0ADL3|YICN_ECOLI Uncharacterized protein YicN OS=Escherichia coli (strain K12) OX=83333 GN=yicN PE=4	0.39
>sp|P0AE08|AHPC_ECOLI Alkyl hydroperoxide reductase C OS=Escherichia coli (strain K12) OX=83333 GN=ahpC PE=1	0.08
>sp|P0AEW4|CPDA_ECOLI 3',5'-cyclic adenosine monophosphate phosphodiesterase CpdA OS=Escherichia coli (strain K12) OX=83333 GN=cpdA PE=1	0.27
>sp|P0AF36|ZAPB_ECOLI Cell division protein ZapB OS=Escherichia coli (strain K12) OX=83333 GN=zapB PE=1	0.36
>sp|P0AFK6|POTC_ECOLI Spermidine/putrescine transport system permease protein PotC OS=Escherichia coli (strain K12) OX=83333 GN=potC PE=3	0.12
>sp|P0AFS7|YDIK_ECOLI Putative transport protein YdiK OS=Escherichia coli (strain K12) OX=83333 GN=ydiK PE=1	0.12
>sp|P0AFX4|RSD_ECOLI Regulator of sigma D OS=Escherichia coli (strain K12) OX=83333 GN=rsd PE=1	0.56
>sp|P0AGM2|YICG_ECOLI UPF0126 inner membrane protein YicG OS=Escherichia coli (strain K12) OX=83333 GN=yicG PE=1	0.21
>sp|P0C054|IBPA_ECOLI Small heat shock protein IbpA OS=Escherichia coli (strain K12) OX=83333 GN=ibpA PE=1	0.06
>sp|P0DUW4|YPED_ECOLI Protein YpeD OS=Escherichia coli (strain K12) OX=83333 GN=ypeD PE=1	0.07
>sp|P10805|ENVY_ECOLI Porin thermoregulatory protein EnvY OS=Escherichia coli (strain K12) OX=83333 GN=envY PE=4	0.12
>sp|P10902|NADB_ECOLI L-aspartate oxidase OS=Escherichia coli (strain K12) OX=83333 GN=nadB PE=1	0.11
>sp|P11865|YHAB_ECOLI Uncharacterized protein YhaB OS=Escherichia coli (strain K12) OX=83333 GN=yhaB PE=4	0.13
>sp|P16917|RHSB_ECOLI Protein RhsB OS=Escherichia coli (strain K12) OX=83333 GN=rhsB PE=3	0.41
>sp|P19932|HYAF_ECOLI Hydrogenase-1 operon protein HyaF OS=Escherichia coli (strain K12) OX=83333 GN=hyaF PE=3	0.27
>sp|P25437|FRMA_ECOLI S-(hydroxymethyl)glutathione dehydrogenase OS=Escherichia coli (strain K12) OX=83333 GN=frmA PE=1	0.08
>sp|P25741|WAAP_ECOLI Lipopolysaccharide core heptose(I) kinase WaaP OS=Escherichia coli (strain K12) OX=83333 GN=waaP PE=3	0.09
>sp|P25798|FLIF_ECOLI Flagellar M-ring protein OS=Escherichia coli (strain K12) OX=83333 GN=fliF PE=1	0.2
>sp|P27249|GLND_ECOLI Bifunctional uridylyltransferase/uridylyl-removing enzyme OS=Escherichia coli (strain K12) OX=83333 GN=glnD PE=1	0.43
>sp|P28369|RFH_ECOLI Putative peptide chain release factor homolog OS=Escherichia coli (strain K12) OX=83333 GN=prfH PE=5	0.05
>sp|P28629|ADIA_ECOLI Biodegradative arginine decarboxylase OS=Escherichia coli (strain K12) OX=83333 GN=adiA PE=1	0.15
>sp|P29009|YDFB_ECOLI Uncharacterized protein YdfB OS=Escherichia coli (strain K12) OX=83333 GN=ydfB PE=1	0.25
>sp|P30139|THIG_ECOLI Thiazole synthase OS=Escherichia coli (strain K12) OX=83333 GN=thiG PE=1	0.24
>sp|P30177|YBIB_ECOLI Uncharacterized protein YbiB OS=Escherichia coli (strain K12) OX=83333 GN=ybiB PE=1	0.1
>sp|P31122|SOTB_ECOLI Sugar efflux transporter OS=Escherichia coli (strain K12) OX=83333 GN=sotB PE=1	0.11
>sp|P31463|YIDZ_ECOLI HTH-type transcriptional regulator YidZ OS=Escherichia coli (strain K12) OX=83333 GN=yidZ PE=1	0.22
>sp|P32056|GMM_ECOLI GDP-mannose mannosyl hydrolase OS=Escherichia coli (strain K12) OX=83333 GN=gmm PE=1	0.09
>sp|P33236|MOKC_ECOLI Regulatory protein MokC OS=Escherichia coli (strain K12) OX=83333 GN=mokC PE=3	0.07
>sp|P33340|YEHA_ECOLI Uncharacterized fimbrial-like protein YehA OS=Escherichia coli (strain K12) OX=83333 GN=yehA PE=2	0.13
>sp|P37309|ARSR_ECOLI Arsenical resistance operon repressor OS=Escherichia coli (strain K12) OX=83333 GN=arsR PE=3	0.08
>sp|P37615|YHHM_ECOLI Uncharacterized protein YhhM OS=Escherichia coli (strain K12) OX=83333 GN=yhhM PE=4	0.08
>sp|P37646|PDEH_ECOLI Cyclic di-GMP phosphodiesterase PdeH OS=Escherichia coli (strain K12) OX=83333 GN=pdeH PE=1	0.21
>sp|P37674|YIAM_ECOLI 2,3-diketo-L-gulonate TRAP transporter small permease protein YiaM OS=Escherichia coli (strain K12) OX=83333 GN=yiaM PE=1	0.13
>sp|P37677|LYXK_ECOLI L-xylulose/3-keto-L-gulonate kinase OS=Escherichia coli (strain K12) OX=83333 GN=lyx PE=1	0.13
>sp|P37680|SGBE_ECOLI L-ribulose-5-phosphate 4-epimerase SgbE OS=Escherichia coli (strain K12) OX=83333 GN=sgbE PE=1	0.09
>sp|P37744|RMLA1_ECOLI Glucose-1-phosphate thymidylyltransferase 1 OS=Escherichia coli (strain K12) OX=83333 GN=rfbA PE=1	0.07
>sp|P37906|PUUB_ECOLI Gamma-glutamylputrescine oxidoreductase OS=Escherichia coli (strain K12) OX=83333 GN=puuB PE=1	0.21
>sp|P39342|YJGR_ECOLI Uncharacterized protein YjgR OS=Escherichia coli (strain K12) OX=83333 GN=yjgR PE=4	0.1
>sp|P39451|ADHP_ECOLI Alcohol dehydrogenase, propanol-preferring OS=Escherichia coli (strain K12) OX=83333 GN=adhP PE=1	0.07
>sp|P43674|YCAL_ECOLI Metalloprotease YcaL OS=Escherichia coli (strain K12) OX=83333 GN=ycaL PE=1	0.14
>sp|P45472|YHBQ_ECOLI UPF0213 protein YhbQ OS=Escherichia coli (strain K12) OX=83333 GN=yhbQ PE=3	0.05
>sp|P45531|TUSC_ECOLI Protein TusC OS=Escherichia coli (strain K12) OX=83333 GN=tusC PE=1	0.18
>sp|P46141|YGBE_ECOLI Inner membrane protein YgbE OS=Escherichia coli (strain K12) OX=83333 GN=ygbE PE=1	0.07
>sp|P46890|YBAE_ECOLI Uncharacterized protein YbaE OS=Escherichia coli (strain K12) OX=83333 GN=ybaE PE=4	0.27
>sp|P52598|YGBI_ECOLI Uncharacterized HTH-type transcriptional regulator YgbI OS=Escherichia coli (strain K12) OX=83333 GN=ygbI PE=4	0.07
>sp|P55135|RLMD_ECOLI 23S rRNA (uracil(1939)-C(5))-methyltransferase RlmD OS=Escherichia coli (strain K12) OX=83333 GN=rlmD PE=1	0.22
>sp|P61175|RL22_ECOLI Large ribosomal subunit protein uL22 OS=Escherichia coli (strain K12) OX=83333 GN=rplV PE=1	0.05
>sp|P62723|YEIH_ECOLI UPF0324 inner membrane protein YeiH OS=Escherichia coli (strain K12) OX=83333 GN=yeiH PE=1	0.19
>sp|P64432|YPJD_ECOLI Inner membrane protein YpjD OS=Escherichia coli (strain K12) OX=83333 GN=ypjD PE=1	0.1
>sp|P64463|YDFZ_ECOLI Putative selenoprotein YdfZ OS=Escherichia coli (strain K12) OX=83333 GN=ydfZ PE=1	0.79
>sp|P75767|GNGF_ECOLI Putative gluconeogenesis factor OS=Escherichia coli (strain K12) OX=83333 GN=ybhK PE=1	0.07
>sp|P75794|PFLE_ECOLI Putative pyruvate formate-lyase 3-activating enzyme OS=Escherichia coli (strain K12) OX=83333 GN=ybiY PE=3	0.21
>sp|P75892|RUTG_ECOLI Putative pyrimidine permease RutG OS=Escherichia coli (strain K12) OX=83333 GN=rutG PE=1	0.26
>sp|P76045|OMPG_ECOLI Outer membrane porin G OS=Escherichia coli (strain K12) OX=83333 GN=ompG PE=1	0.13
>sp|P76234|YEAE_ECOLI Uncharacterized protein YeaE OS=Escherichia coli (strain K12) OX=83333 GN=yeaE PE=4	0.24
>sp|P76264|MNTP_ECOLI Probable manganese efflux pump MntP OS=Escherichia coli (strain K12) OX=83333 GN=mntP PE=1	0.12
>sp|P76462|YFAP_ECOLI Uncharacterized protein YfaP OS=Escherichia coli (strain K12) OX=83333 GN=yfaP PE=3	0.13
>sp|P76559|YPFG_ECOLI Uncharacterized protein YpfG OS=Escherichia coli (strain K12) OX=83333 GN=ypfG PE=3	0.33
>sp|P76584|YPHB_ECOLI Uncharacterized protein YphB OS=Escherichia coli (strain K12) OX=83333 GN=yphB PE=1	0.22
>sp|P76621|GLAH_ECOLI Glutarate 2-hydroxylase OS=Escherichia coli (strain K12) OX=83333 GN=glaH PE=1	0.19
>sp|P77187|YAHF_ECOLI Uncharacterized protein YahF OS=Escherichia coli (strain K12) OX=83333 GN=yahF PE=4	0.11
>sp|P77257|LSRA_ECOLI Autoinducer 2 import ATP-binding protein LsrA OS=Escherichia coli (strain K12) OX=83333 GN=lsrA PE=1	0.13
>sp|P77319|HSCC_ECOLI Chaperone protein HscC OS=Escherichia coli (strain K12) OX=83333 GN=hscC PE=1	0.17
>sp|P77326|TFAS_ECOLI Putative protein TfaS OS=Escherichia coli (strain K12) OX=83333 GN=tfaS PE=5	0.06
>sp|P77427|YBEU_ECOLI Uncharacterized protein YbeU OS=Escherichia coli (strain K12) OX=83333 GN=ybeU PE=4	0.38
>sp|P77454|GLSA1_ECOLI Glutaminase 1 OS=Escherichia coli (strain K12) OX=83333 GN=glsA1 PE=1	0.1
>sp|P77503|YCJS_ECOLI D-glucoside 3-dehydrogenase OS=Escherichia coli (strain K12) OX=83333 GN=ycjS PE=1	0.16
>sp|P77522|SUFB_ECOLI Iron-sulfur cluster assembly protein SufB OS=Escherichia coli (strain K12) OX=83333 GN=sufB PE=1	0.34
>sp|P77689|SUFD_ECOLI Iron-sulfur cluster assembly protein SufD OS=Escherichia coli (strain K12) OX=83333 GN=sufD PE=1	0.22
>sp|P77694|ECPD_ECOLI Fimbria adhesin EcpD OS=Escherichia coli (strain K12) OX=83333 GN=ecpD PE=3	0.49
>sp|P77735|YAJO_ECOLI 1-deoxyxylulose-5-phosphate synthase YajO OS=Escherichia coli (strain K12) OX=83333 GN=yajO PE=1	0.13
>sp|Q2M7R5|YIBT_ECOLI Uncharacterized protein YibT OS=Escherichia coli (strain K12) OX=83333 GN=yibT PE=4	0.25
>sp|Q46822|IDI_ECOLI Isopentenyl-diphosphate Delta-isomerase OS=Escherichia coli (strain K12) OX=83333 GN=idi PE=1	0.18
>sp|Q46898|CAS5_ECOLI CRISPR system Cascade subunit CasD OS=Escherichia coli (strain K12) OX=83333 GN=casD PE=1	0.18
>sp|Q46925|CSDA_ECOLI Cysteine desulfurase CsdA OS=Escherichia coli (strain K12) OX=83333 GN=csdA PE=1	0.33
>sp|Q47208|FDRA_ECOLI Protein FdrA OS=Escherichia coli (strain K12) OX=83333 GN=fdrA PE=1	0.09
>sp|Q47269|YBCN_ECOLI Uncharacterized protein YbcN OS=Escherichia coli (strain K12) OX=83333 GN=ybcN PE=4	0.13
>sp|Q47702|YFEK_ECOLI Uncharacterized protein YfeK OS=Escherichia coli (strain K12) OX=83333 GN=yfeK PE=3	0.16
>sp|Q57261|TRUD_ECOLI tRNA pseudouridine synthase D OS=Escherichia coli (strain K12) OX=83333 GN=truD PE=1	0.33
>sp|A5A613|YCIY_ECOLI Uncharacterized protein YciY OS=Escherichia coli (strain K12) OX=83333 GN=yciY PE=3	0.03
>sp|P00393|NDH_ECOLI Type II NADH:quinone oxidoreductase OS=Escherichia coli (strain K12) OX=83333 GN=ndh PE=1	0.09
>sp|P00803|LEP_ECOLI Signal peptidase I OS=Escherichia coli (strain K12) OX=83333 GN=lepB PE=1	0.12
>sp|P00903|PABA_ECOLI Aminodeoxychorismate synthase component 2 OS=Escherichia coli (strain K12) OX=83333 GN=pabA PE=1	0.13
>sp|P00934|THRC_ECOLI Threonine synthase OS=Escherichia coli (strain K12) OX=83333 GN=thrC PE=1	0.2
>sp|P03024|GALR_ECOLI HTH-type transcriptional regulator GalR OS=Escherichia coli (strain K12) OX=83333 GN=galR PE=1	0.29
>sp|P05042|FUMC_ECOLI Fumarate hydratase class II OS=Escherichia coli (strain K12) OX=83333 GN=fumC PE=1	0.08
>sp|P06722|MUTH_ECOLI DNA mismatch repair protein MutH OS=Escherichia coli (strain K12) OX=83333 GN=mutH PE=1	0.1
>sp|P08200|IDH_ECOLI Isocitrate dehydrogenase [NADP] OS=Escherichia coli (strain K12) OX=83333 GN=icd PE=1	0.08
>sp|P0A6A6|LEUC_ECOLI 3-isopropylmalate dehydratase large subunit OS=Escherichia coli (strain K12) OX=83333 GN=leuC PE=1	0.24
>sp|P0A6W3|MRAY_ECOLI Phospho-N-acetylmuramoyl-pentapeptide-transferase OS=Escherichia coli (strain K12) OX=83333 GN=mraY PE=1	0.34
>sp|P0A722|LPXA_ECOLI Acyl-[acyl-carrier-protein]--UDP-N-acetylglucosamine O-acyltransferase OS=Escherichia coli (strain K12) OX=83333 GN=lpxA PE=1	0.1
>sp|P0A752|NADD_ECOLI Nicotinate-nucleotide adenylyltransferase OS=Escherichia coli (strain K12) OX=83333 GN=nadD PE=1	0.2
>sp|P0A7B3|NADK_ECOLI NAD kinase OS=Escherichia coli (strain K12) OX=83333 GN=nadK PE=1	0.06
>sp|P0A884|TYSY_ECOLI Thymidylate synthase OS=Escherichia coli (strain K12) OX=83333 GN=thyA PE=1	0.07
>sp|P0A8A4|PSRP_ECOLI Phosphoenolpyruvate synthase regulatory protein OS=Escherichia coli (strain K12) OX=83333 GN=ppsR PE=1	0.11
>sp|P0A8U0|SYDP_ECOLI Protein Syd OS=Escherichia coli (strain K12) OX=83333 GN=syd PE=1	0.18
>sp|P0A9H5|BTUR_ECOLI Corrinoid adenosyltransferase OS=Escherichia coli (strain K12) OX=83333 GN=btuR PE=3	0.14
>sp|P0AA25|THIO_ECOLI Thioredoxin 1 OS=Escherichia coli (strain K12) OX=83333 GN=trxA PE=1	0.16
>sp|P0AA80|GARP_ECOLI Probable galactarate/D-glucarate transporter GarP OS=Escherichia coli (strain K12) OX=83333 GN=garP PE=1	0.11
>sp|P0AA97|YAEQ_ECOLI Uncharacterized protein YaeQ OS=Escherichia coli (strain K12) OX=83333 GN=yaeQ PE=1	0.32
>sp|P0AAJ5|FDOH_ECOLI Formate dehydrogenase-O iron-sulfur subunit OS=Escherichia coli (strain K12) OX=83333 GN=fdoH PE=1	0.09
>sp|P0AAU5|YBFB_ECOLI Uncharacterized protein YbfB OS=Escherichia coli (strain K12) OX=83333 GN=ybfB PE=4	0.05
>sp|P0AB85|APBE_ECOLI FAD:protein FMN transferase OS=Escherichia coli (strain K12) OX=83333 GN=apbE PE=1	0.17
>sp|P0ABY4|FLAW_ECOLI Flavodoxin 2 OS=Escherichia coli (strain K12) OX=83333 GN=fldB PE=1	0.7
>sp|P0ACE7|HINT_ECOLI Purine nucleoside phosphoramidase OS=Escherichia coli (strain K12) OX=83333 GN=hinT PE=1	0.12
>sp|P0ACL7|LLDR_ECOLI Putative L-lactate dehydrogenase operon regulatory protein OS=Escherichia coli (strain K12) OX=83333 GN=lldR PE=2	0.25
>sp|P0ACQ4|OXYR_ECOLI DNA-binding transcriptional dual regulator OxyR OS=Escherichia coli (strain K12) OX=83333 GN=oxyR PE=1	0.28
>sp|P0ACT6|UIDR_ECOLI HTH-type transcriptional regulator UidR OS=Escherichia coli (strain K12) OX=83333 GN=uidR PE=1	0.16
>sp|P0ACX9|YDIE_ECOLI Uncharacterized protein YdiE OS=Escherichia coli (strain K12) OX=83333 GN=ydiE PE=1	0.07
>sp|P0AD33|YFCZ_ECOLI UPF0381 protein YfcZ OS=Escherichia coli (strain K12) OX=83333 GN=yfcZ PE=3	0.26
>sp|P0AD68|FTSI_ECOLI Peptidoglycan D,D-transpeptidase FtsI OS=Escherichia coli (strain K12) OX=83333 GN=ftsI PE=1	0.2
>sp|P0ADF6|EDD_ECOLI Phosphogluconate dehydratase OS=Escherichia coli (strain K12) OX=83333 GN=edd PE=1	0.11
>sp|P0ADG4|SUHB_ECOLI Nus factor SuhB OS=Escherichia coli (strain K12) OX=83333 GN=suhB PE=1	0.1
>sp|P0ADM4|YIDQ_ECOLI Uncharacterized protein YidQ OS=Escherichia coli (strain K12) OX=83333 GN=yidQ PE=3	0.1
>sp|P0ADY7|RL16_ECOLI Large ribosomal subunit protein uL16 OS=Escherichia coli (strain K12) OX=83333 GN=rplP PE=1	0.08
>sp|P0AE76|COBU_ECOLI Bifunctional adenosylcobalamin biosynthesis protein CobU OS=Escherichia coli (strain K12) OX=83333 GN=cobU PE=2	0.12
>sp|P0AEL0|FDOI_ECOLI Formate dehydrogenase, cytochrome b556(fdo) subunit OS=Escherichia coli (strain K12) OX=83333 GN=fdoI PE=1	0.09
>sp|P0AEP3|GALU_ECOLI UTP--glucose-1-phosphate uridylyltransferase OS=Escherichia coli (strain K12) OX=83333 GN=galU PE=1	0.07
>sp|P0AES6|GYRB_ECOLI DNA gyrase subunit B OS=Escherichia coli (strain K12) OX=83333 GN=gyrB PE=1	0.13
>sp|P0AF70|YJEI_ECOLI Uncharacterized protein YjeI OS=Escherichia coli (strain K12) OX=83333 GN=yjeI PE=3	0.65
>sp|P0AFN6|YADH_ECOLI Inner membrane transport permease YadH OS=Escherichia coli (strain K12) OX=83333 GN=yadH PE=1	0.1
>sp|P0AFT2|TCYL_ECOLI L-cystine transport system permease protein TcyL OS=Escherichia coli (strain K12) OX=83333 GN=tcyL PE=1	0.35
>sp|P0AG90|SECD_ECOLI Protein translocase subunit SecD OS=Escherichia coli (strain K12) OX=83333 GN=secD PE=1	0.11
>sp|P0AG99|SECG_ECOLI Protein-export membrane protein SecG OS=Escherichia coli (strain K12) OX=83333 GN=secG PE=1	0.08
>sp|P0CK95|ACFD_ECOLI Putative lipoprotein AcfD homolog OS=Escherichia coli (strain K12) OX=83333 GN=yghJ PE=3	0.31
>sp|P0DPN5|YBGU_ECOLI Protein YbgU OS=Escherichia coli (strain K12) OX=83333 GN=ybgU PE=1	0.04
>sp|P0DSF0|YMID_ECOLI Protein YmiD OS=Escherichia coli (strain K12) OX=83333 GN=ymiD PE=1	0.06
>sp|P11667|ARGO_ECOLI Arginine exporter protein ArgO OS=Escherichia coli (strain K12) OX=83333 GN=argO PE=1	0.25
>sp|P11875|SYR_ECOLI Arginine--tRNA ligase OS=Escherichia coli (strain K12) OX=83333 GN=argS PE=1	0.13
>sp|P12758|UDP_ECOLI Uridine phosphorylase OS=Escherichia coli (strain K12) OX=83333 GN=udp PE=1	0.07
>sp|P16684|PHNF_ECOLI Probable transcriptional regulator PhnF OS=Escherichia coli (strain K12) OX=83333 GN=phnF PE=1	0.12
>sp|P16926|MREC_ECOLI Cell shape-determining protein MreC OS=Escherichia coli (strain K12) OX=83333 GN=mreC PE=1	0.24
>sp|P19319|NARZ_ECOLI Respiratory nitrate reductase 2 alpha chain OS=Escherichia coli (strain K12) OX=83333 GN=narZ PE=1	0.19
>sp|P25906|PDXI_ECOLI Pyridoxine 4-dehydrogenase OS=Escherichia coli (strain K12) OX=83333 GN=pdxI PE=1	0.32
>sp|P26608|FLIS_ECOLI Flagellar secretion chaperone FliS OS=Escherichia coli (strain K12) OX=83333 GN=fliS PE=3	0.18
>sp|P27843|YIGG_ECOLI Inner membrane protein YigG OS=Escherichia coli (strain K12) OX=83333 GN=yigG PE=1	0.06
>sp|P30235|PSUK_ECOLI Pseudouridine kinase OS=Escherichia coli (strain K12) OX=83333 GN=psuK PE=1	0.11
>sp|P32057|WCAI_ECOLI Putative colanic acid biosynthesis glycosyl transferase WcaI OS=Escherichia coli (strain K12) OX=83333 GN=wcaI PE=4	0.1
>sp|P32689|YJBH_ECOLI Uncharacterized lipoprotein YjbH OS=Escherichia coli (strain K12) OX=83333 GN=yjbH PE=3	0.28
>sp|P32701|PDEC_ECOLI Probable cyclic di-GMP phosphodiesterase PdeC OS=Escherichia coli (strain K12) OX=83333 GN=pdeC PE=1	0.12
>sp|P33022|RIHB_ECOLI Pyrimidine-specific ribonucleoside hydrolase RihB OS=Escherichia coli (strain K12) OX=83333 GN=rihB PE=1	0.07
>sp|P33222|YJFC_ECOLI Putative acid--amine ligase YjfC OS=Escherichia coli (strain K12) OX=83333 GN=yjfC PE=1	0.15
>sp|P33643|RLUD_ECOLI Ribosomal large subunit pseudouridine synthase D OS=Escherichia coli (strain K12) OX=83333 GN=rluD PE=1	0.23
>sp|P36647|PPDD_ECOLI Prepilin peptidase-dependent protein D OS=Escherichia coli (strain K12) OX=83333 GN=ppdD PE=1	0.12
>sp|P36677|YHDN_ECOLI Uncharacterized protein YhdN OS=Escherichia coli (strain K12) OX=83333 GN=yhdN PE=4	0.13
>sp|P37623|ACPT_ECOLI 4'-phosphopantetheinyl transferase AcpT OS=Escherichia coli (strain K12) OX=83333 GN=acpT PE=3	0.2
>sp|P39206|CAIE_ECOLI Carnitine operon protein CaiE OS=Escherichia coli (strain K12) OX=83333 GN=caiE PE=3	0.08
>sp|P39830|YBAL_ECOLI Putative cation/proton antiporter YbaL OS=Escherichia coli (strain K12) OX=83333 GN=ybaL PE=1	0.15
>sp|P45799|NUDE_ECOLI ADP compounds hydrolase NudE OS=Escherichia coli (strain K12) OX=83333 GN=nudE PE=1	0.45
>sp|P46856|YRHA_ECOLI Putative uncharacterized protein YrhA OS=Escherichia coli (strain K12) OX=83333 GN=yrhA PE=5	0.17
>sp|P52140|YFJY_ECOLI UPF0758 protein YfjY OS=Escherichia coli (strain K12) OX=83333 GN=yfjY PE=3	0.14
>sp|P56262|DLHH_ECOLI Putative carboxymethylenebutenolidase OS=Escherichia coli (strain K12) OX=83333 GN=ysgA PE=3	0.16
>sp|P60778|TSGA_ECOLI Protein TsgA OS=Escherichia coli (strain K12) OX=83333 GN=tsgA PE=1	0.09
>sp|P64467|CNU_ECOLI OriC-binding nucleoid-associated protein OS=Escherichia coli (strain K12) OX=83333 GN=cnu PE=1	0.38
>sp|P64521|YEET_ECOLI Uncharacterized protein YeeT OS=Escherichia coli (strain K12) OX=83333 GN=yeeT PE=3	0.09
>sp|P64526|YEEW_ECOLI Protein YeeW OS=Escherichia coli (strain K12) OX=83333 GN=yeeW PE=1	0.21
>sp|P69856|NANC_ECOLI N-acetylneuraminic acid outer membrane channel protein NanC OS=Escherichia coli (strain K12) OX=83333 GN=nanC PE=1	0.16
>sp|P75737|YBFP_ECOLI Uncharacterized lipoprotein YbfP OS=Escherichia coli (strain K12) OX=83333 GN=ybfP PE=3	0.3
>sp|P75742|DTPD_ECOLI Dipeptide permease D OS=Escherichia coli (strain K12) OX=83333 GN=dtpD PE=1	0.1
>sp|P75791|YBIU_ECOLI Uncharacterized protein YbiU OS=Escherichia coli (strain K12) OX=83333 GN=ybiU PE=1	0.17
>sp|P75822|YBJT_ECOLI Putative NAD(P)-binding protein YbjT OS=Escherichia coli (strain K12) OX=83333 GN=ybjT PE=3	0.11
>sp|P75830|MACA_ECOLI Macrolide export protein MacA OS=Escherichia coli (strain K12) OX=83333 GN=macA PE=1	0.11
>sp|P75856|ELFD_ECOLI Probable fimbrial chaperone protein ElfD OS=Escherichia coli (strain K12) OX=83333 GN=elfD PE=2	0.13
>sp|P76001|YCGJ_ECOLI Uncharacterized protein YcgJ OS=Escherichia coli (strain K12) OX=83333 GN=ycgJ PE=3	0.47
>sp|P76061|YDAG_ECOLI Uncharacterized protein YdaG OS=Escherichia coli (strain K12) OX=83333 GN=ydaG PE=1	0.1
>sp|P76111|YDCZ_ECOLI Inner membrane protein YdcZ OS=Escherichia coli (strain K12) OX=83333 GN=ydcZ PE=1	0.15
>sp|P76251|DMLA_ECOLI D-malate dehydrogenase [decarboxylating] OS=Escherichia coli (strain K12) OX=83333 GN=dmlA PE=1	0.07
>sp|P76352|YEEO_ECOLI Probable FMN/FAD exporter YeeO OS=Escherichia coli (strain K12) OX=83333 GN=yeeO PE=1	0.26
>sp|P76372|WZZB_ECOLI Chain length determinant protein OS=Escherichia coli (strain K12) OX=83333 GN=wzzB PE=1	0.07
>sp|P76545|YFFN_ECOLI Uncharacterized protein YffN OS=Escherichia coli (strain K12) OX=83333 GN=yffN PE=4	0.14
>sp|P77334|PDER_ECOLI Cyclic di-GMP phosphodiesterase PdeR OS=Escherichia coli (strain K12) OX=83333 GN=pdeR PE=1	0.27
>sp|P77499|SUFC_ECOLI Probable ATP-dependent transporter SufC OS=Escherichia coli (strain K12) OX=83333 GN=sufC PE=1	0.14
>sp|P77619|YFEW_ECOLI Putative D-alanyl-D-alanine carboxypeptidase OS=Escherichia coli (strain K12) OX=83333 GN=yfeW PE=1	0.54
>sp|Q46901|CSE1_ECOLI CRISPR system Cascade subunit CasA OS=Escherichia coli (strain K12) OX=83333 GN=casA PE=1	0.24
>sp|Q46938|KDUI_ECOLI 4-deoxy-L-threo-5-hexosulose-uronate ketol-isomerase OS=Escherichia coli (strain K12) OX=83333 GN=kduI PE=1	0.06
>sp|Q46941|YQEH_ECOLI Uncharacterized protein YqeH OS=Escherichia coli (strain K12) OX=83333 GN=yqeH PE=4	0.17
>sp|Q46948|YAJL_ECOLI Protein/nucleic acid deglycase 3 OS=Escherichia coli (strain K12) OX=83333 GN=yajL PE=1	0.19
>sp|Q47270|NINE_ECOLI Prophage NinE homolog OS=Escherichia coli (strain K12) OX=83333 GN=ninE PE=3	0.04
>sp|Q47688|YKFC_ECOLI Protein YkfC OS=Escherichia coli (strain K12) OX=83333 GN=ykfC PE=3	0.11
>sp|P00561|AK1H_ECOLI Bifunctional aspartokinase/homoserine dehydrogenase 1 OS=Escherichia coli (strain K12) OX=83333 GN=thrA PE=1	0.14
>sp|P00888|AROF_ECOLI Phospho-2-dehydro-3-deoxyheptonate aldolase, Tyr-sensitive OS=Escherichia coli (strain K12) OX=83333 GN=aroF PE=1	0.07
>sp|P06996|OMPC_ECOLI Outer membrane porin C OS=Escherichia coli (strain K12) OX=83333 GN=ompC PE=1	0.1
>sp|P08370|YGDB_ECOLI Uncharacterized protein YgdB OS=Escherichia coli (strain K12) OX=83333 GN=ygdB PE=3	0.27
>sp|P09127|HEMX_ECOLI Protein HemX OS=Escherichia coli (strain K12) OX=83333 GN=hemX PE=1	0.07
>sp|P0A7D4|PURA_ECOLI Adenylosuccinate synthetase OS=Escherichia coli (strain K12) OX=83333 GN=purA PE=1	0.08
>sp|P0A7H3|RECO_ECOLI DNA repair protein RecO OS=Escherichia coli (strain K12) OX=83333 GN=recO PE=1	0.28
>sp|P0A8C1|YBJQ_ECOLI UPF0145 protein YbjQ OS=Escherichia coli (strain K12) OX=83333 GN=ybjQ PE=1	0.09
>sp|P0A8H8|YACG_ECOLI DNA gyrase inhibitor YacG OS=Escherichia coli (strain K12) OX=83333 GN=yacG PE=1	0.3
>sp|P0A8Z3|YBGC_ECOLI Acyl-CoA thioester hydrolase YbgC OS=Escherichia coli (strain K12) OX=83333 GN=ybgC PE=1	0.05
>sp|P0A948|RIMJ_ECOLI [Ribosomal protein uS5]-alanine N-acetyltransferase OS=Escherichia coli (strain K12) OX=83333 GN=rimJ PE=1	0.23
>sp|P0A9C5|GLN1B_ECOLI Glutamine synthetase OS=Escherichia coli (strain K12) OX=83333 GN=glnA PE=1	0.1
>sp|P0A9M8|PTA_ECOLI Phosphate acetyltransferase OS=Escherichia coli (strain K12) OX=83333 GN=pta PE=1	0.11
>sp|P0A9T6|YBAQ_ECOLI Uncharacterized HTH-type transcriptional regulator YbaQ OS=Escherichia coli (strain K12) OX=83333 GN=ybaQ PE=1	0.26
>sp|P0AA10|RL13_ECOLI Large ribosomal subunit protein uL13 OS=Escherichia coli (strain K12) OX=83333 GN=rplM PE=1	0.44
>sp|P0AA39|RLUC_ECOLI Ribosomal large subunit pseudouridine synthase C OS=Escherichia coli (strain K12) OX=83333 GN=rluC PE=1	0.11
>sp|P0AA53|QMCA_ECOLI Protein QmcA OS=Escherichia coli (strain K12) OX=83333 GN=qmcA PE=1	0.08
>sp|P0AAD6|SDAC_ECOLI Serine transporter SdaC OS=Escherichia coli (strain K12) OX=83333 GN=sdaC PE=1	0.1
>sp|P0AAI1|SSUB_ECOLI Aliphatic sulfonates import ATP-binding protein SsuB OS=Escherichia coli (strain K12) OX=83333 GN=ssuB PE=1	0.42
>sp|P0AAR8|YBAV_ECOLI Uncharacterized protein YbaV OS=Escherichia coli (strain K12) OX=83333 GN=ybaV PE=3	0.07
>sp|P0ABK5|CYSK_ECOLI Cysteine synthase A OS=Escherichia coli (strain K12) OX=83333 GN=cysK PE=1	0.08
>sp|P0ABX2|FLGC_ECOLI Flagellar basal-body rod protein FlgC OS=Escherichia coli (strain K12) OX=83333 GN=flgC PE=3	0.06
>sp|P0ACJ8|CRP_ECOLI DNA-binding transcriptional dual regulator CRP OS=Escherichia coli (strain K12) OX=83333 GN=crp PE=1	0.07
>sp|P0ACV6|MPAA_ECOLI Murein peptide amidase A OS=Escherichia coli (strain K12) OX=83333 GN=mpaA PE=1	0.22
>sp|P0AD86|LPT_ECOLI thr operon leader peptide OS=Escherichia coli (strain K12) OX=83333 GN=thrL PE=3	0.03
>sp|P0ADI4|ENTB_ECOLI Enterobactin synthase component B OS=Escherichia coli (strain K12) OX=83333 GN=entB PE=1	0.2
>sp|P0AE72|MAZE_ECOLI Antitoxin MazE OS=Escherichia coli (strain K12) OX=83333 GN=mazE PE=1	0.06
>sp|P0AEF4|DPIA_ECOLI Transcriptional regulatory protein DpiA OS=Escherichia coli (strain K12) OX=83333 GN=dpiA PE=1	0.36
>sp|P0AEG1|DPPC_ECOLI Dipeptide transport system permease protein DppC OS=Escherichia coli (strain K12) OX=83333 GN=dppC PE=1	0.25
>sp|P0AEM9|TCYJ_ECOLI L-cystine-binding protein TcyJ OS=Escherichia coli (strain K12) OX=83333 GN=tcyJ PE=1	0.28
>sp|P0AEU3|HISM_ECOLI Histidine/lysine/arginine/ornithine transport system permease protein HisM OS=Escherichia coli (strain K12) OX=83333 GN=hisM PE=1	0.09
>sp|P0AFI7|PDXH_ECOLI Pyridoxine/pyridoxamine 5'-phosphate oxidase OS=Escherichia coli (strain K12) OX=83333 GN=pdxH PE=1	0.19
>sp|P0AG20|RELA_ECOLI GTP pyrophosphokinase OS=Escherichia coli (strain K12) OX=83333 GN=relA PE=1	0.12
>sp|P0CF12|INSA6_ECOLI Insertion element IS1 6 protein InsA OS=Escherichia coli (strain K12) OX=83333 GN=insA6 PE=3	0.04
>sp|P11446|ARGC_ECOLI N-acetyl-gamma-glutamyl-phosphate reductase OS=Escherichia coli (strain K12) OX=83333 GN=argC PE=1	0.08
>sp|P17854|CYSH_ECOLI Phosphoadenosine 5'-phosphosulfate reductase OS=Escherichia coli (strain K12) OX=83333 GN=cysH PE=1	0.32
>sp|P21507|SRMB_ECOLI ATP-dependent RNA helicase SrmB OS=Escherichia coli (strain K12) OX=83333 GN=srmB PE=1	0.51
>sp|P22787|YIFB_ECOLI Uncharacterized protein YifB OS=Escherichia coli (strain K12) OX=83333 GN=yifB PE=3	0.09
>sp|P26602|UBIC_ECOLI Chorismate pyruvate-lyase OS=Escherichia coli (strain K12) OX=83333 GN=ubiC PE=1	0.47
>sp|P27833|WECE_ECOLI dTDP-4-amino-4,6-dideoxygalactose transaminase OS=Escherichia coli (strain K12) OX=83333 GN=wecE PE=1	0.08
>sp|P28224|MLIC_ECOLI Membrane-bound lysozyme inhibitor of C-type lysozyme OS=Escherichia coli (strain K12) OX=83333 GN=mliC PE=1	0.06
>sp|P28303|DINF_ECOLI DNA damage-inducible protein F OS=Escherichia coli (strain K12) OX=83333 GN=dinF PE=2	0.11
>sp|P28305|PABC_ECOLI Aminodeoxychorismate lyase OS=Escherichia coli (strain K12) OX=83333 GN=pabC PE=1	0.12
>sp|P29010|YDFD_ECOLI Uncharacterized protein YdfD OS=Escherichia coli (strain K12) OX=83333 GN=ydfD PE=4	0.18
>sp|P30192|INSZ_ECOLI Putative transposase InsZ OS=Escherichia coli (strain K12) OX=83333 GN=insZ PE=4	0.07
>sp|P30750|METN_ECOLI Methionine import ATP-binding protein MetN OS=Escherichia coli (strain K12) OX=83333 GN=metN PE=1	0.1
>sp|P31063|YEDD_ECOLI Uncharacterized lipoprotein YedD OS=Escherichia coli (strain K12) OX=83333 GN=yedD PE=3	0.11
>sp|P31434|XYLS_ECOLI Alpha-xylosidase OS=Escherichia coli (strain K12) OX=83333 GN=yicI PE=1	0.12
>sp|P31991|YDCD_ECOLI Uncharacterized protein YdcD OS=Escherichia coli (strain K12) OX=83333 GN=ydcD PE=4	0.25
>sp|P32140|SQUS_ECOLI Sulfoquinovose isomerase OS=Escherichia coli (strain K12) OX=83333 GN=yihS PE=1	0.1
>sp|P32695|DUSA_ECOLI tRNA-dihydrouridine(20/20a) synthase OS=Escherichia coli (strain K12) OX=83333 GN=dusA PE=1	0.24
>sp|P32696|PSPG_ECOLI Phage shock protein G OS=Escherichia coli (strain K12) OX=83333 GN=pspG PE=1	0.08
>sp|P33595|SGRR_ECOLI HTH-type transcriptional regulator SgrR OS=Escherichia coli (strain K12) OX=83333 GN=sgrR PE=1	0.11
>sp|P36943|EAEH_ECOLI Putative attaching and effacing protein homolog OS=Escherichia coli (strain K12) OX=83333 GN=eaeH PE=5	0.33
>sp|P37017|YADL_ECOLI Uncharacterized fimbrial-like protein YadL OS=Escherichia coli (strain K12) OX=83333 GN=yadL PE=2	0.06
>sp|P39358|YJHG_ECOLI D-xylonate dehydratase YjhG OS=Escherichia coli (strain K12) OX=83333 GN=yjhG PE=1	0.1
>sp|P39367|YJHP_ECOLI Uncharacterized protein YjhP OS=Escherichia coli (strain K12) OX=83333 GN=yjhP PE=1	0.15
>sp|P39409|YJJW_ECOLI Putative glycyl-radical enzyme activating enzyme YjjW OS=Escherichia coli (strain K12) OX=83333 GN=yjjW PE=1	0.1
>sp|P39410|YJJJ_ECOLI Toxin YjjJ OS=Escherichia coli (strain K12) OX=83333 GN=yjjJ PE=1	0.46
>sp|P42598|YGJQ_ECOLI Uncharacterized protein YgjQ OS=Escherichia coli (strain K12) OX=83333 GN=ygjQ PE=4	0.11
>sp|P42905|PTPC2_ECOLI Putative N-acetylgalactosamine permease IIC component 2 OS=Escherichia coli (strain K12) OX=83333 GN=agaW PE=5	0.08
>sp|P45766|YHDW_ECOLI Putative amino-acid ABC transporter-binding protein YhdW OS=Escherichia coli (strain K12) OX=83333 GN=yhdW PE=1	0.28
>sp|P61949|FLAV_ECOLI Flavodoxin 1 OS=Escherichia coli (strain K12) OX=83333 GN=fldA PE=1	0.18
>sp|P63183|KUP_ECOLI Low affinity potassium transport system protein Kup OS=Escherichia coli (strain K12) OX=83333 GN=kup PE=1	0.34
>sp|P63264|CBPM_ECOLI Chaperone modulatory protein CbpM OS=Escherichia coli (strain K12) OX=83333 GN=cbpM PE=1	0.11
>sp|P63340|YQEG_ECOLI Inner membrane transport protein YqeG OS=Escherichia coli (strain K12) OX=83333 GN=yqeG PE=1	0.14
>sp|P64490|YOAC_ECOLI Uncharacterized protein YoaC OS=Escherichia coli (strain K12) OX=83333 GN=yoaC PE=4	0.16
>sp|P67603|AC4CH_ECOLI N(4)-acetylcytidine amidohydrolase OS=Escherichia coli (strain K12) OX=83333 GN=yqfB PE=1	0.27
>sp|P69924|RIR2_ECOLI Ribonucleoside-diphosphate reductase 1 subunit beta OS=Escherichia coli (strain K12) OX=83333 GN=nrdB PE=1	0.08
>sp|P75620|YAAY_ECOLI Uncharacterized protein YaaY OS=Escherichia coli (strain K12) OX=83333 GN=yaaY PE=4	0.05
>sp|P75855|ELFA_ECOLI Fimbrial subunit ElfA OS=Escherichia coli (strain K12) OX=83333 GN=elfA PE=1	0.06
>sp|P75960|NPD_ECOLI NAD-dependent protein deacylase OS=Escherichia coli (strain K12) OX=83333 GN=cobB PE=1	0.22
>sp|P76121|YDDH_ECOLI Uncharacterized protein YddH OS=Escherichia coli (strain K12) OX=83333 GN=yddH PE=3	0.3
>sp|P76155|TFAQ_ECOLI Prophage tail fiber assembly protein homolog TfaQ OS=Escherichia coli (strain K12) OX=83333 GN=tfaQ PE=3	0.09
>sp|P76182|RSXD_ECOLI Ion-translocating oxidoreductase complex subunit D OS=Escherichia coli (strain K12) OX=83333 GN=rsxD PE=1	0.13
>sp|P76322|YEDM_ECOLI Uncharacterized protein YedM OS=Escherichia coli (strain K12) OX=83333 GN=yedM PE=4	0.2
>sp|P76347|YEEJ_ECOLI Inverse autotransporter adhesin YeeJ OS=Escherichia coli (strain K12) OX=83333 GN=yeeJ PE=1	0.4
>sp|P76458|ATOD_ECOLI Acetate CoA-transferase subunit alpha OS=Escherichia coli (strain K12) OX=83333 GN=atoD PE=1	0.09
>sp|P76499|YFCP_ECOLI Uncharacterized fimbrial-like protein YfcP OS=Escherichia coli (strain K12) OX=83333 GN=yfcP PE=2	0.06
>sp|P76506|MLAA_ECOLI Intermembrane phospholipid transport system lipoprotein MlaA OS=Escherichia coli (strain K12) OX=83333 GN=mlaA PE=1	0.43
>sp|P76543|YFFL_ECOLI Uncharacterized protein YffL OS=Escherichia coli (strain K12) OX=83333 GN=yffL PE=4	0.08
>sp|P77182|MNMC_ECOLI tRNA 5-methylaminomethyl-2-thiouridine biosynthesis bifunctional protein MnmC OS=Escherichia coli (strain K12) OX=83333 GN=mnmC PE=1	0.13
>sp|P77221|YAHG_ECOLI Uncharacterized protein YahG OS=Escherichia coli (strain K12) OX=83333 GN=yahG PE=4	0.09
>sp|P77228|YDFJ_ECOLI Putative transporter YdfJ OS=Escherichia coli (strain K12) OX=83333 GN=ydfJ PE=1	0.31
>sp|P77295|YGAV_ECOLI Probable HTH-type transcriptional regulator YgaV OS=Escherichia coli (strain K12) OX=83333 GN=ygaV PE=1	0.09
>sp|P77329|HYFG_ECOLI Hydrogenase-4 component G OS=Escherichia coli (strain K12) OX=83333 GN=hyfG PE=1	0.12
>sp|P77357|ABGA_ECOLI p-aminobenzoyl-glutamate hydrolase subunit A OS=Escherichia coli (strain K12) OX=83333 GN=abgA PE=1	0.07
>sp|P77364|GLXK2_ECOLI Glycerate 3-kinase OS=Escherichia coli (strain K12) OX=83333 GN=glxK PE=1	0.08
>sp|P77368|YBCL_ECOLI UPF0098 protein YbcL OS=Escherichia coli (strain K12) OX=83333 GN=ybcL PE=1	0.08
>sp|P77379|RCLR_ECOLI RCS-specific HTH-type transcriptional activator RclR OS=Escherichia coli (strain K12) OX=83333 GN=rclR PE=1	0.19
>sp|P77396|YPDC_ECOLI Uncharacterized HTH-type transcriptional regulator YpdC OS=Escherichia coli (strain K12) OX=83333 GN=ypdC PE=4	0.18
>sp|P77700|YAHB_ECOLI Uncharacterized HTH-type transcriptional regulator YahB OS=Escherichia coli (strain K12) OX=83333 GN=yahB PE=1	0.4
>sp|P77730|YDCR_ECOLI Uncharacterized HTH-type transcriptional regulator YdcR OS=Escherichia coli (strain K12) OX=83333 GN=ydcR PE=3	0.14
>sp|P77783|YNFF_ECOLI Probable dimethyl sulfoxide reductase chain YnfF OS=Escherichia coli (strain K12) OX=83333 GN=ynfF PE=1	0.15
>sp|P80644|SSUE_ECOLI FMN reductase (NADPH) OS=Escherichia coli (strain K12) OX=83333 GN=ssuE PE=1	0.23
>sp|Q2EET2|YPFN_ECOLI UPF0370 protein YpfN OS=Escherichia coli (strain K12) OX=83333 GN=ypfN PE=3	0.47
>sp|Q46897|CAS6_ECOLI CRISPR system Cascade subunit CasE OS=Escherichia coli (strain K12) OX=83333 GN=casE PE=1	0.48
>sp|Q46899|CASC_ECOLI CRISPR system Cascade subunit CasC OS=Escherichia coli (strain K12) OX=83333 GN=casC PE=1	0.15
>sp|Q47013|ELAD_ECOLI Protease ElaD OS=Escherichia coli (strain K12) OX=83333 GN=elaD PE=1	0.18
>sp|Q47539|TAUC_ECOLI Taurine transport system permease protein TauC OS=Escherichia coli (strain K12) OX=83333 GN=tauC PE=3	0.09
>sp|C1P5Z7|SGRT_ECOLI Putative inhibitor of glucose uptake transporter SgrT OS=Escherichia coli (strain K12) OX=83333 GN=sgrT PE=1	0.38
>sp|P02943|LAMB_ECOLI Maltoporin OS=Escherichia coli (strain K12) OX=83333 GN=lamB PE=1	0.11
>sp|P04993|RECD_ECOLI RecBCD enzyme subunit RecD OS=Escherichia coli (strain K12) OX=83333 GN=recD PE=1	0.26
>sp|P04995|EX1_ECOLI Exodeoxyribonuclease I OS=Escherichia coli (strain K12) OX=83333 GN=sbcB PE=1	0.17
>sp|P09147|GALE_ECOLI UDP-glucose 4-epimerase OS=Escherichia coli (strain K12) OX=83333 GN=galE PE=1	0.07
>sp|P09424|MTLD_ECOLI Mannitol-1-phosphate 5-dehydrogenase OS=Escherichia coli (strain K12) OX=83333 GN=mtlD PE=1	0.44
>sp|P09980|REP_ECOLI ATP-dependent DNA helicase Rep OS=Escherichia coli (strain K12) OX=83333 GN=rep PE=1	0.2
>sp|P0A6S3|FLGI_ECOLI Flagellar P-ring protein OS=Escherichia coli (strain K12) OX=83333 GN=flgI PE=3	0.09
>sp|P0A7E9|PYRH_ECOLI Uridylate kinase OS=Escherichia coli (strain K12) OX=83333 GN=pyrH PE=1	0.11
>sp|P0A7R5|RS10_ECOLI Small ribosomal subunit protein uS10 OS=Escherichia coli (strain K12) OX=83333 GN=rpsJ PE=1	0.04
>sp|P0A7T7|RS18_ECOLI Small ribosomal subunit protein bS18 OS=Escherichia coli (strain K12) OX=83333 GN=rpsR PE=1	0.04
>sp|P0A894|RAPZ_ECOLI RNase adapter protein RapZ OS=Escherichia coli (strain K12) OX=83333 GN=rapZ PE=1	0.11
>sp|P0A8G6|NQOR_ECOLI NAD(P)H dehydrogenase (quinone) OS=Escherichia coli (strain K12) OX=83333 GN=wrbA PE=1	0.06
>sp|P0A959|ALAA_ECOLI Glutamate-pyruvate aminotransferase AlaA OS=Escherichia coli (strain K12) OX=83333 GN=alaA PE=1	0.12
>sp|P0AAA7|WZXE_ECOLI Lipid III flippase OS=Escherichia coli (strain K12) OX=83333 GN=wzxE PE=1	0.09
>sp|P0ACA7|GSTB_ECOLI Glutathione S-transferase GstB OS=Escherichia coli (strain K12) OX=83333 GN=gstB PE=1	0.23
>sp|P0ACH1|SFSB_ECOLI Sugar fermentation stimulation protein B OS=Escherichia coli (strain K12) OX=83333 GN=sfsB PE=3	0.05
>sp|P0ACM5|YEGW_ECOLI Uncharacterized HTH-type transcriptional regulator YegW OS=Escherichia coli (strain K12) OX=83333 GN=yegW PE=4	0.39
>sp|P0ACZ2|ETP_ECOLI Low molecular weight protein-tyrosine-phosphatase Etp OS=Escherichia coli (strain K12) OX=83333 GN=etp PE=1	0.3
>sp|P0ADF8|ILVN_ECOLI Acetolactate synthase isozyme 1 small subunit OS=Escherichia coli (strain K12) OX=83333 GN=ilvN PE=1	0.19
>sp|P0AE48|YTFP_ECOLI Gamma-glutamylcyclotransferase family protein YtfP OS=Escherichia coli (strain K12) OX=83333 GN=ytfP PE=1	0.09
>sp|P0AEJ8|EUTN_ECOLI Bacterial microcompartment shell vertex protein EutN OS=Escherichia coli (strain K12) OX=83333 GN=eutN PE=1	0.08
>sp|P0AEM4|FLGM_ECOLI Negative regulator of flagellin synthesis OS=Escherichia coli (strain K12) OX=83333 GN=flgM PE=1	0.03
>sp|P0AEV9|HYCI_ECOLI Hydrogenase 3 maturation protease OS=Escherichia coli (strain K12) OX=83333 GN=hycI PE=1	0.45
>sp|P0AF52|GHXP_ECOLI Guanine/hypoxanthine permease GhxP OS=Escherichia coli (strain K12) OX=83333 GN=ghxP PE=1	0.1
>sp|P0AFU6|YIIF_ECOLI Uncharacterized protein YiiF OS=Escherichia coli (strain K12) OX=83333 GN=yiiF PE=4	0.08
>sp|P0AGJ2|TRMH_ECOLI tRNA (guanosine(18)-2'-O)-methyltransferase OS=Escherichia coli (strain K12) OX=83333 GN=trmH PE=1	0.21
>sp|P0CE51|INSH3_ECOLI Transposase InsH for insertion sequence element IS5D OS=Escherichia coli (strain K12) OX=83333 GN=insH3 PE=3	0.45
>sp|P0CF27|INSB3_ECOLI Insertion element IS1 3 protein InsB OS=Escherichia coli (strain K12) OX=83333 GN=insB3 PE=3	0.06
>sp|P0DPC8|YMCF_ECOLI Protein YmcF OS=Escherichia coli (strain K12) OX=83333 GN=ymcF PE=1	0.21
>sp|P0DSE6|YBGV_ECOLI Protein YbgV OS=Escherichia coli (strain K12) OX=83333 GN=ybgV PE=1	0.1
>sp|P0DSF5|YDGV_ECOLI Protein YdgV OS=Escherichia coli (strain K12) OX=83333 GN=ydgV PE=1	0.06
>sp|P0DSF8|YODE_ECOLI Protein YodE OS=Escherichia coli (strain K12) OX=83333 GN=yodE PE=1	0.04
>sp|P0DSG0|PSSL_ECOLI Protein PssL OS=Escherichia coli (strain K12) OX=83333 GN=pssL PE=1	0.1
>sp|P15005|MCRB_ECOLI Type IV methyl-directed restriction enzyme EcoKMcrB subunit OS=Escherichia coli (strain K12) OX=83333 GN=mcrB PE=1	0.09
>sp|P15031|FECE_ECOLI Fe(3+) dicitrate transport ATP-binding protein FecE OS=Escherichia coli (strain K12) OX=83333 GN=fecE PE=1	0.21
>sp|P16384|MIAA_ECOLI tRNA dimethylallyltransferase OS=Escherichia coli (strain K12) OX=83333 GN=miaA PE=1	0.13
>sp|P16433|HYCG_ECOLI Formate hydrogenlyase subunit 7 OS=Escherichia coli (strain K12) OX=83333 GN=hycG PE=1	0.06
>sp|P17109|MEND_ECOLI 2-succinyl-5-enolpyruvyl-6-hydroxy-3-cyclohexene-1-carboxylate synthase OS=Escherichia coli (strain K12) OX=83333 GN=menD PE=1	0.79
>sp|P17443|MURG_ECOLI UDP-N-acetylglucosamine--N-acetylmuramyl-(pentapeptide) pyrophosphoryl-undecaprenol N-acetylglucosamine transferase OS=Escherichia coli (strain K12) OX=83333 GN=murG PE=1	0.08
>sp|P17994|YFAA_ECOLI Uncharacterized protein YfaA OS=Escherichia coli (strain K12) OX=83333 GN=yfaA PE=4	0.23
>sp|P18133|PNCB_ECOLI Nicotinate phosphoribosyltransferase OS=Escherichia coli (strain K12) OX=83333 GN=pncB PE=1	0.19
>sp|P19930|HYAD_ECOLI Hydrogenase 1 maturation protease OS=Escherichia coli (strain K12) OX=83333 GN=hyaD PE=1	0.12
>sp|P25516|ACNA_ECOLI Aconitate hydratase A OS=Escherichia coli (strain K12) OX=83333 GN=acnA PE=1	0.13
>sp|P26365|AMIB_ECOLI N-acetylmuramoyl-L-alanine amidase AmiB OS=Escherichia coli (strain K12) OX=83333 GN=amiB PE=1	0.16
>sp|P27298|OPDA_ECOLI Oligopeptidase A OS=Escherichia coli (strain K12) OX=83333 GN=prlC PE=3	0.34
>sp|P27302|TKT1_ECOLI Transketolase 1 OS=Escherichia coli (strain K12) OX=83333 GN=tktA PE=1	0.1
>sp|P30125|LEU3_ECOLI 3-isopropylmalate dehydrogenase OS=Escherichia coli (strain K12) OX=83333 GN=leuB PE=1	0.07
>sp|P31462|MDTL_ECOLI Multidrug resistance protein MdtL OS=Escherichia coli (strain K12) OX=83333 GN=mdtL PE=1	0.14
>sp|P32051|YDEK_ECOLI Uncharacterized lipoprotein YdeK OS=Escherichia coli (strain K12) OX=83333 GN=ydeK PE=5	0.2
>sp|P32719|ALSE_ECOLI D-allulose-6-phosphate 3-epimerase OS=Escherichia coli (strain K12) OX=83333 GN=alsE PE=1	0.05
>sp|P33666|YDBA_ECOLI Exported protein YdbA OS=Escherichia coli (strain K12) OX=83333 GN=ydbA PE=3	0.11
>sp|P33669|YBBD_ECOLI Putative uncharacterized protein YbbD OS=Escherichia coli (strain K12) OX=83333 GN=ybbD PE=5	0.07
>sp|P37005|LAST_ECOLI Uncharacterized tRNA/rRNA methyltransferase LasT OS=Escherichia coli (strain K12) OX=83333 GN=lasT PE=3	0.33
>sp|P37751|WBBK_ECOLI Putative glycosyltransferase WbbK OS=Escherichia coli (strain K12) OX=83333 GN=wbbK PE=4	0.42
>sp|P37794|CHBG_ECOLI Chitooligosaccharide deacetylase ChbG OS=Escherichia coli (strain K12) OX=83333 GN=chbG PE=1	0.27
>sp|P39220|YABP_ECOLI Protein YabP OS=Escherichia coli (strain K12) OX=83333 GN=yabP PE=4	0.27
>sp|P39356|YJHU_ECOLI Uncharacterized transcriptional regulator YjhU OS=Escherichia coli (strain K12) OX=83333 GN=yjhU PE=3	0.14
>sp|P39359|YJHH_ECOLI Probable 2-dehydro-3-deoxy-D-pentonate aldolase YjhH OS=Escherichia coli (strain K12) OX=83333 GN=yjhH PE=1	0.07
>sp|P39399|LGOR_ECOLI Probable HTH-type transcriptional regulator LgoR OS=Escherichia coli (strain K12) OX=83333 GN=lgoR PE=2	0.34
>sp|P39453|TORS_ECOLI Sensor protein TorS OS=Escherichia coli (strain K12) OX=83333 GN=torS PE=1	0.11
>sp|P42909|PTPB1_ECOLI N-acetylgalactosamine-specific phosphotransferase enzyme IIB component 1 OS=Escherichia coli (strain K12) OX=83333 GN=agaB PE=4	0.2
>sp|P43531|YNFM_ECOLI Inner membrane transport protein YnfM OS=Escherichia coli (strain K12) OX=83333 GN=ynfM PE=1	0.11
>sp|P45563|XAPA_ECOLI Purine nucleoside phosphorylase 2 OS=Escherichia coli (strain K12) OX=83333 GN=xapA PE=1	0.07
>sp|P46136|YDDG_ECOLI Aromatic amino acid exporter YddG OS=Escherichia coli (strain K12) OX=83333 GN=yddG PE=1	0.16
>sp|P46474|YHDP_ECOLI Uncharacterized protein YhdP OS=Escherichia coli (strain K12) OX=83333 GN=yhdP PE=3	0.25
>sp|P46854|AAAT_ECOLI L-amino acid N-acetyltransferase AaaT OS=Escherichia coli (strain K12) OX=83333 GN=aaaT PE=1	0.09
>sp|P52644|HSLJ_ECOLI Heat shock protein HslJ OS=Escherichia coli (strain K12) OX=83333 GN=hslJ PE=1	0.08
>sp|P60632|YOHJ_ECOLI UPF0299 membrane protein YohJ OS=Escherichia coli (strain K12) OX=83333 GN=yohJ PE=1	0.14
>sp|P64429|YPFJ_ECOLI Uncharacterized protein YpfJ OS=Escherichia coli (strain K12) OX=83333 GN=ypfJ PE=4	0.24
>sp|P64496|YOAG_ECOLI Protein YoaG OS=Escherichia coli (strain K12) OX=83333 GN=yoaG PE=1	0.14
>sp|P64499|YEBO_ECOLI Uncharacterized protein YebO OS=Escherichia coli (strain K12) OX=83333 GN=yebO PE=4	0.07
>sp|P68398|TADA_ECOLI tRNA-specific adenosine deaminase OS=Escherichia coli (strain K12) OX=83333 GN=tadA PE=1	0.05
>sp|P68739|NFI_ECOLI Endonuclease V OS=Escherichia coli (strain K12) OX=83333 GN=nfi PE=1	0.07
>sp|P69054|DHSC_ECOLI Succinate dehydrogenase cytochrome b556 subunit OS=Escherichia coli (strain K12) OX=83333 GN=sdhC PE=1	0.12
>sp|P69210|MDTI_ECOLI Spermidine export protein MdtI OS=Escherichia coli (strain K12) OX=83333 GN=mdtI PE=1	0.31
>sp|P69212|MDTJ_ECOLI Spermidine export protein MdtJ OS=Escherichia coli (strain K12) OX=83333 GN=mdtJ PE=1	0.12
>sp|P69783|PTGA_ECOLI PTS system glucose-specific EIIA component OS=Escherichia coli (strain K12) OX=83333 GN=crr PE=1	0.13
>sp|P75895|RUTD_ECOLI Putative carbamate hydrolase RutD OS=Escherichia coli (strain K12) OX=83333 GN=rutD PE=1	0.27
>sp|P76063|YDAS_ECOLI Uncharacterized protein YdaS OS=Escherichia coli (strain K12) OX=83333 GN=ydaS PE=3	0.05
>sp|P76084|PAAI_ECOLI Acyl-coenzyme A thioesterase PaaI OS=Escherichia coli (strain K12) OX=83333 GN=paaI PE=1	0.32
>sp|P76117|YNCG_ECOLI Uncharacterized GST-like protein YncG OS=Escherichia coli (strain K12) OX=83333 GN=yncG PE=3	0.33
>sp|P76148|YNEG_ECOLI Uncharacterized protein YneG OS=Escherichia coli (strain K12) OX=83333 GN=yneG PE=4	0.75
>sp|P76227|YNJH_ECOLI Uncharacterized protein YnjH OS=Escherichia coli (strain K12) OX=83333 GN=ynjH PE=3	0.1
>sp|P76256|TSAB_ECOLI tRNA threonylcarbamoyladenosine biosynthesis protein TsaB OS=Escherichia coli (strain K12) OX=83333 GN=tsaB PE=1	0.07
>sp|P76280|YOBB_ECOLI Uncharacterized protein YobB OS=Escherichia coli (strain K12) OX=83333 GN=yobB PE=4	0.13
>sp|P76399|MDTC_ECOLI Multidrug resistance protein MdtC OS=Escherichia coli (strain K12) OX=83333 GN=mdtC PE=1	0.16
>sp|P76473|ARNT_ECOLI Undecaprenyl phosphate-alpha-4-amino-4-deoxy-L-arabinose arabinosyl transferase OS=Escherichia coli (strain K12) OX=83333 GN=arnT PE=1	0.2
>sp|P76552|EUTH_ECOLI Probable ethanolamine permease EutH OS=Escherichia coli (strain K12) OX=83333 GN=eutH PE=3	0.09
>sp|P76616|YGAQ_ECOLI Putative uncharacterized protein YgaQ OS=Escherichia coli (strain K12) OX=83333 GN=ygaQ PE=5	0.21
>sp|P77286|YDEU_ECOLI Uncharacterized protein YdeU OS=Escherichia coli (strain K12) OX=83333 GN=ydeU PE=5	0.09
>sp|P77330|BORD_ECOLI Prophage lipoprotein Bor homolog OS=Escherichia coli (strain K12) OX=83333 GN=borD PE=3	0.09
>sp|P77381|DJLB_ECOLI Uncharacterized J domain-containing protein DjlB OS=Escherichia coli (strain K12) OX=83333 GN=djlB PE=4	0.22
>sp|P77481|YCJV_ECOLI Putative uncharacterized ABC transporter ATP-binding protein YcjV OS=Escherichia coli (strain K12) OX=83333 GN=ycjV PE=5	0.13
>sp|P77579|PTFC1_ECOLI Fructose-like permease IIC component 1 OS=Escherichia coli (strain K12) OX=83333 GN=fryC PE=1	0.12
>sp|P77690|ARNB_ECOLI UDP-4-amino-4-deoxy-L-arabinose--oxoglutarate aminotransferase OS=Escherichia coli (strain K12) OX=83333 GN=arnB PE=1	0.17
>sp|P77716|YCJP_ECOLI Inner membrane ABC transporter permease protein YcjP OS=Escherichia coli (strain K12) OX=83333 GN=ycjP PE=1	0.18
>sp|Q2EEP9|YAFF_ECOLI Putative uncharacterized protein YafF OS=Escherichia coli (strain K12) OX=83333 GN=yafF PE=5	0.04
>sp|Q46799|XDHA_ECOLI Putative xanthine dehydrogenase molybdenum-binding subunit XdhA OS=Escherichia coli (strain K12) OX=83333 GN=xdhA PE=2	0.12
>sp|Q46851|GPR_ECOLI L-glyceraldehyde 3-phosphate reductase OS=Escherichia coli (strain K12) OX=83333 GN=gpr PE=1	0.11
>sp|C1P601|RZOQ_ECOLI Putative lipoprotein RzoQ OS=Escherichia coli (strain K12) OX=83333 GN=rzoQ PE=3	0.04
>sp|P00957|SYA_ECOLI Alanine--tRNA ligase OS=Escherichia coli (strain K12) OX=83333 GN=alaS PE=1	0.17
>sp|P03817|MIOC_ECOLI Protein MioC OS=Escherichia coli (strain K12) OX=83333 GN=mioC PE=1	0.37
>sp|P03825|GSPB_ECOLI Putative general secretion pathway protein B OS=Escherichia coli (strain K12) OX=83333 GN=gspB PE=2	0.05
>sp|P05793|ILVC_ECOLI Ketol-acid reductoisomerase (NADP(+)) OS=Escherichia coli (strain K12) OX=83333 GN=ilvC PE=1	0.08
>sp|P05852|TSAD_ECOLI tRNA N6-adenosine threonylcarbamoyltransferase OS=Escherichia coli (strain K12) OX=83333 GN=tsaD PE=1	0.1
>sp|P06974|FLIM_ECOLI Flagellar motor switch protein FliM OS=Escherichia coli (strain K12) OX=83333 GN=fliM PE=1	0.07
>sp|P08245|YCIH_ECOLI Uncharacterized protein YciH OS=Escherichia coli (strain K12) OX=83333 GN=yciH PE=1	0.24
>sp|P09169|OMPT_ECOLI Protease 7 OS=Escherichia coli (strain K12) OX=83333 GN=ompT PE=1	0.23
>sp|P09549|DEDD_ECOLI Cell division protein DedD OS=Escherichia coli (strain K12) OX=83333 GN=dedD PE=1	0.14
>sp|P0A6J3|CYSZ_ECOLI Sulfate transporter CysZ OS=Escherichia coli (strain K12) OX=83333 GN=cysZ PE=1	0.06
>sp|P0A6R0|FABH_ECOLI Beta-ketoacyl-[acyl-carrier-protein] synthase III OS=Escherichia coli (strain K12) OX=83333 GN=fabH PE=1	0.1
>sp|P0A703|HYBF_ECOLI Hydrogenase maturation factor HybF OS=Escherichia coli (strain K12) OX=83333 GN=hybF PE=1	0.15
>sp|P0A717|KPRS_ECOLI Ribose-phosphate pyrophosphokinase OS=Escherichia coli (strain K12) OX=83333 GN=prs PE=1	0.07
>sp|P0A754|KEFF_ECOLI Glutathione-regulated potassium-efflux system ancillary protein KefF OS=Escherichia coli (strain K12) OX=83333 GN=kefF PE=1	0.13
>sp|P0A7U3|RS19_ECOLI Small ribosomal subunit protein uS19 OS=Escherichia coli (strain K12) OX=83333 GN=rpsS PE=1	0.04
>sp|P0A850|TIG_ECOLI Trigger factor OS=Escherichia coli (strain K12) OX=83333 GN=tig PE=1	0.08
>sp|P0A8F8|UVRB_ECOLI UvrABC system protein B OS=Escherichia coli (strain K12) OX=83333 GN=uvrB PE=1	0.48
>sp|P0A8N5|SYK2_ECOLI Lysine--tRNA ligase, heat inducible OS=Escherichia coli (strain K12) OX=83333 GN=lysU PE=1	0.12
>sp|P0A976|CSPF_ECOLI Cold shock-like protein CspF OS=Escherichia coli (strain K12) OX=83333 GN=cspF PE=3	0.05
>sp|P0A982|CSPH_ECOLI Cold shock-like protein CspH OS=Escherichia coli (strain K12) OX=83333 GN=cspH PE=3	0.05
>sp|P0A9K7|PHOU_ECOLI Phosphate-specific transport system accessory protein PhoU OS=Escherichia coli (strain K12) OX=83333 GN=phoU PE=1	0.06
>sp|P0AA95|YACC_ECOLI Uncharacterized protein YacC OS=Escherichia coli (strain K12) OX=83333 GN=yacC PE=3	0.14
>sp|P0ABI8|CYOB_ECOLI Cytochrome bo(3) ubiquinol oxidase subunit 1 OS=Escherichia coli (strain K12) OX=83333 GN=cyoB PE=1	0.12
>sp|P0ABM5|CCMD_ECOLI Heme exporter protein D OS=Escherichia coli (strain K12) OX=83333 GN=ccmD PE=1	0.03
>sp|P0ABR5|HCAE_ECOLI 3-phenylpropionate/cinnamic acid dioxygenase subunit alpha OS=Escherichia coli (strain K12) OX=83333 GN=hcaE PE=1	0.13
>sp|P0ABV2|EXBD_ECOLI Biopolymer transport protein ExbD OS=Escherichia coli (strain K12) OX=83333 GN=exbD PE=1	0.11
>sp|P0ABW5|SFMA_ECOLI Uncharacterized fimbrial-like protein SfmA OS=Escherichia coli (strain K12) OX=83333 GN=sfmA PE=2	0.08
>sp|P0AC86|PHSG_ECOLI Glycogen phosphorylase OS=Escherichia coli (strain K12) OX=83333 GN=glgP PE=3	0.21
>sp|P0ACN7|CYTR_ECOLI HTH-type transcriptional repressor CytR OS=Escherichia coli (strain K12) OX=83333 GN=cytR PE=1	0.24
>sp|P0AEB2|DACA_ECOLI D-alanyl-D-alanine carboxypeptidase DacA OS=Escherichia coli (strain K12) OX=83333 GN=dacA PE=1	0.11
>sp|P0AF16|MURJ_ECOLI Lipid II flippase MurJ OS=Escherichia coli (strain K12) OX=83333 GN=murJ PE=1	0.09
>sp|P0AFD1|NUOE_ECOLI NADH-quinone oxidoreductase subunit E OS=Escherichia coli (strain K12) OX=83333 GN=nuoE PE=1	0.09
>sp|P0AFN2|PSPC_ECOLI Phage shock protein C OS=Escherichia coli (strain K12) OX=83333 GN=pspC PE=1	0.06
>sp|P0AFR4|YCIO_ECOLI Uncharacterized protein YciO OS=Escherichia coli (strain K12) OX=83333 GN=yciO PE=1	0.36
>sp|P0AG11|UMUD_ECOLI Protein UmuD OS=Escherichia coli (strain K12) OX=83333 GN=umuD PE=1	0.4
>sp|P0C093|SLMA_ECOLI Nucleoid occlusion factor SlmA OS=Escherichia coli (strain K12) OX=83333 GN=slmA PE=1	0.31
>sp|P0CF29|INSB6_ECOLI Insertion element IS1 6 protein InsB OS=Escherichia coli (strain K12) OX=83333 GN=insB6 PE=3	0.06
>sp|P0CF57|INSD5_ECOLI Transposase InsD for insertion element IS2I OS=Escherichia coli (strain K12) OX=83333 GN=insD5 PE=4	0.07
>sp|P0CF68|INSE3_ECOLI Transposase InsE for insertion sequence IS3C OS=Escherichia coli (strain K12) OX=83333 GN=insE3 PE=3	0.04
>sp|P0DMC9|RCSA_ECOLI Transcriptional regulatory protein RcsA OS=Escherichia coli (strain K12) OX=83333 GN=rcsA PE=1	0.08
>sp|P0DSH0|YRIB_ECOLI Protein YriB OS=Escherichia coli (strain K12) OX=83333 GN=yriB PE=1	0.09
>sp|P12295|UNG_ECOLI Uracil-DNA glycosylase OS=Escherichia coli (strain K12) OX=83333 GN=ung PE=1	0.1
>sp|P13029|KATG_ECOLI Catalase-peroxidase OS=Escherichia coli (strain K12) OX=83333 GN=katG PE=1	0.17
>sp|P14900|MURD_ECOLI UDP-N-acetylmuramoylalanine--D-glutamate ligase OS=Escherichia coli (strain K12) OX=83333 GN=murD PE=1	0.23
>sp|P16430|HYCD_ECOLI Formate hydrogenlyase subunit 4 OS=Escherichia coli (strain K12) OX=83333 GN=hycD PE=1	0.16
>sp|P17410|CHBR_ECOLI HTH-type transcriptional regulator ChbR OS=Escherichia coli (strain K12) OX=83333 GN=chbR PE=1	0.51
>sp|P19636|EUTC_ECOLI Ethanolamine ammonia-lyase small subunit OS=Escherichia coli (strain K12) OX=83333 GN=eutC PE=1	0.19
>sp|P21369|PNCA_ECOLI Nicotinamidase OS=Escherichia coli (strain K12) OX=83333 GN=pncA PE=1	0.23
>sp|P21829|YBHA_ECOLI Pyridoxal phosphate phosphatase YbhA OS=Escherichia coli (strain K12) OX=83333 GN=ybhA PE=1	0.27
>sp|P23843|OPPA_ECOLI Periplasmic oligopeptide-binding protein OppA OS=Escherichia coli (strain K12) OX=83333 GN=oppA PE=1	0.23
>sp|P24224|ACPS_ECOLI Holo-[acyl-carrier-protein] synthase OS=Escherichia coli (strain K12) OX=83333 GN=acpS PE=1	0.1
>sp|P25736|END1_ECOLI Endonuclease-1 OS=Escherichia coli (strain K12) OX=83333 GN=endA PE=1	0.09
>sp|P27241|WAAZ_ECOLI Probable 3-deoxy-manno-octulosonic acid transferase OS=Escherichia coli (strain K12) OX=83333 GN=waaZ PE=4	0.14
>sp|P31133|POTF_ECOLI Putrescine-binding periplasmic protein PotF OS=Escherichia coli (strain K12) OX=83333 GN=potF PE=1	0.2
>sp|P32134|YIHM_ECOLI Uncharacterized protein YihM OS=Escherichia coli (strain K12) OX=83333 GN=yihM PE=4	0.68
>sp|P32141|SQUT_ECOLI Sulfofructosephosphate aldolase OS=Escherichia coli (strain K12) OX=83333 GN=yihT PE=1	0.14
>sp|P32167|YIIX_ECOLI Uncharacterized protein YiiX OS=Escherichia coli (strain K12) OX=83333 GN=yiiX PE=3	0.23
>sp|P33235|FLGK_ECOLI Flagellar hook-associated protein 1 OS=Escherichia coli (strain K12) OX=83333 GN=flgK PE=1	0.09
>sp|P33369|MDTQ_ECOLI Putative multidrug resistance outer membrane protein MdtQ OS=Escherichia coli (strain K12) OX=83333 GN=mdtQ PE=5	0.14
>sp|P36937|KDPF_ECOLI Potassium-transporting ATPase KdpF subunit OS=Escherichia coli (strain K12) OX=83333 GN=kdpF PE=1	0.05
>sp|P37001|PAGP_ECOLI Lipid A palmitoyltransferase PagP OS=Escherichia coli (strain K12) OX=83333 GN=pagP PE=1	0.1
>sp|P37056|YAEF_ECOLI Probable lipoprotein peptidase YaeF OS=Escherichia coli (strain K12) OX=83333 GN=yaeF PE=3	0.08
>sp|P37325|YBCH_ECOLI Uncharacterized protein YbcH OS=Escherichia coli (strain K12) OX=83333 GN=ybcH PE=3	0.23
>sp|P37621|YHHS_ECOLI Uncharacterized MFS-type transporter YhhS OS=Escherichia coli (strain K12) OX=83333 GN=yhhS PE=1	0.1
>sp|P37691|YIBQ_ECOLI Uncharacterized protein YibQ OS=Escherichia coli (strain K12) OX=83333 GN=yibQ PE=3	0.44
>sp|P39293|YJFK_ECOLI Uncharacterized protein YjfK OS=Escherichia coli (strain K12) OX=83333 GN=yjfK PE=4	0.32
>sp|P39836|YFEH_ECOLI Putative symporter YfeH OS=Escherichia coli (strain K12) OX=83333 GN=yfeH PE=3	0.1
>sp|P42593|FADH_ECOLI 2,4-dienoyl-CoA reductase [(2E)-enoyl-CoA-producing] OS=Escherichia coli (strain K12) OX=83333 GN=fadH PE=1	0.19
>sp|P42597|UTPP_ECOLI UTP pyrophosphatase OS=Escherichia coli (strain K12) OX=83333 GN=ygjP PE=1	0.14
>sp|P43667|YGAH_ECOLI Uncharacterized protein YgaH OS=Escherichia coli (strain K12) OX=83333 GN=ygaH PE=4	0.11
>sp|P46852|YHHW_ECOLI Quercetin 2,3-dioxygenase OS=Escherichia coli (strain K12) OX=83333 GN=yhhW PE=1	0.2
>sp|P52107|CSGC_ECOLI Curli assembly protein CsgC OS=Escherichia coli (strain K12) OX=83333 GN=csgC PE=2	0.25
>sp|P52134|YPJK_ECOLI Uncharacterized protein YpjK OS=Escherichia coli (strain K12) OX=83333 GN=ypjK PE=3	0.04
>sp|P60906|SYH_ECOLI Histidine--tRNA ligase OS=Escherichia coli (strain K12) OX=83333 GN=hisS PE=1	0.08
>sp|P62517|OPGH_ECOLI Glucans biosynthesis glucosyltransferase H OS=Escherichia coli (strain K12) OX=83333 GN=mdoH PE=1	0.21
>sp|P62672|APAG_ECOLI Protein ApaG OS=Escherichia coli (strain K12) OX=83333 GN=apaG PE=3	0.29
>sp|P63204|GADE_ECOLI Transcriptional regulator GadE OS=Escherichia coli (strain K12) OX=83333 GN=gadE PE=1	0.09
>sp|P69910|DCEB_ECOLI Glutamate decarboxylase beta OS=Escherichia coli (strain K12) OX=83333 GN=gadB PE=1	0.1
>sp|P75616|YAAX_ECOLI Uncharacterized protein YaaX OS=Escherichia coli (strain K12) OX=83333 GN=yaaX PE=3	0.12
>sp|P75948|THIK_ECOLI Thiamine kinase OS=Escherichia coli (strain K12) OX=83333 GN=thiK PE=1	0.27
>sp|P75961|YCFZ_ECOLI Inner membrane protein YcfZ OS=Escherichia coli (strain K12) OX=83333 GN=ycfZ PE=1	0.06
>sp|P75967|YMFD_ECOLI Uncharacterized protein YmfD OS=Escherichia coli (strain K12) OX=83333 GN=ymfD PE=4	0.12
>sp|P75973|YMFJ_ECOLI Uncharacterized protein YmfJ OS=Escherichia coli (strain K12) OX=83333 GN=ymfJ PE=4	0.04
>sp|P75974|COHE_ECOLI Prophage repressor CohE OS=Escherichia coli (strain K12) OX=83333 GN=cohE PE=4	0.06
>sp|P76015|DHAK_ECOLI PEP-dependent dihydroxyacetone kinase, dihydroxyacetone-binding subunit DhaK OS=Escherichia coli (strain K12) OX=83333 GN=dhaK PE=1	0.24
>sp|P76141|LSRR_ECOLI Transcriptional regulator LsrR OS=Escherichia coli (strain K12) OX=83333 GN=lsrR PE=1	0.13
>sp|P76156|YDFO_ECOLI Uncharacterized protein YdfO OS=Escherichia coli (strain K12) OX=83333 GN=ydfO PE=1	0.21
>sp|P76163|YDFV_ECOLI Uncharacterized protein YdfV OS=Escherichia coli (strain K12) OX=83333 GN=ydfV PE=4	0.06
>sp|P76344|ZINT_ECOLI Metal-binding protein ZinT OS=Escherichia coli (strain K12) OX=83333 GN=zinT PE=1	0.23
>sp|P76387|WZC_ECOLI Tyrosine-protein kinase wzc OS=Escherichia coli (strain K12) OX=83333 GN=wzc PE=1	0.1
>sp|P76470|RHMT_ECOLI Inner membrane transport protein RhmT OS=Escherichia coli (strain K12) OX=83333 GN=rhmT PE=1	0.15
>sp|P76515|YFDS_ECOLI Uncharacterized protein YfdS OS=Escherichia coli (strain K12) OX=83333 GN=yfdS PE=4	0.15
>sp|P76578|A2MG_ECOLI Alpha-2-macroglobulin OS=Escherichia coli (strain K12) OX=83333 GN=yfhM PE=1	0.34
>sp|P77489|PAOC_ECOLI Aldehyde oxidoreductase molybdenum-binding subunit PaoC OS=Escherichia coli (strain K12) OX=83333 GN=paoC PE=1	0.35
>sp|P77538|YFHR_ECOLI Uncharacterized protein YfhR OS=Escherichia coli (strain K12) OX=83333 GN=yfhR PE=3	0.2
>sp|P77544|YFCF_ECOLI Glutathione S-transferase YfcF OS=Escherichia coli (strain K12) OX=83333 GN=yfcF PE=1	0.35
>sp|Q46821|UACT_ECOLI Uric acid transporter UacT OS=Escherichia coli (strain K12) OX=83333 GN=uacT PE=1	0.11
>sp|Q47146|FADE_ECOLI Acyl-coenzyme A dehydrogenase OS=Escherichia coli (strain K12) OX=83333 GN=fadE PE=2	0.11
>sp|Q6BEX5|YJDP_ECOLI Uncharacterized protein YjdP OS=Escherichia coli (strain K12) OX=83333 GN=yjdP PE=3	0.05
>sp|A5A630|YTCA_ECOLI Uncharacterized protein YtcA OS=Escherichia coli (strain K12) OX=83333 GN=ytcA PE=3	0.11
>sp|P00562|AK2H_ECOLI Bifunctional aspartokinase/homoserine dehydrogenase 2 OS=Escherichia coli (strain K12) OX=83333 GN=metL PE=1	0.21
>sp|P00804|LSPA_ECOLI Lipoprotein signal peptidase OS=Escherichia coli (strain K12) OX=83333 GN=lspA PE=1	0.11
>sp|P02924|ARAF_ECOLI L-arabinose-binding periplasmic protein OS=Escherichia coli (strain K12) OX=83333 GN=araF PE=1	0.42
>sp|P02932|PHOE_ECOLI Outer membrane porin PhoE OS=Escherichia coli (strain K12) OX=83333 GN=phoE PE=1	0.13
>sp|P05847|TTDA_ECOLI L(+)-tartrate dehydratase subunit alpha OS=Escherichia coli (strain K12) OX=83333 GN=ttdA PE=1	0.07
>sp|P07026|SDIA_ECOLI Regulatory protein SdiA OS=Escherichia coli (strain K12) OX=83333 GN=sdiA PE=1	0.13
>sp|P07395|SYFB_ECOLI Phenylalanine--tRNA ligase beta subunit OS=Escherichia coli (strain K12) OX=83333 GN=pheT PE=1	0.12
>sp|P07623|METAS_ECOLI Homoserine O-succinyltransferase OS=Escherichia coli (strain K12) OX=83333 GN=metAS PE=1	0.46
>sp|P0A6I9|COAE_ECOLI Dephospho-CoA kinase OS=Escherichia coli (strain K12) OX=83333 GN=coaE PE=1	0.1
>sp|P0A6S5|FTSB_ECOLI Cell division protein FtsB OS=Escherichia coli (strain K12) OX=83333 GN=ftsB PE=1	0.08
>sp|P0A6X7|IHFA_ECOLI Integration host factor subunit alpha OS=Escherichia coli (strain K12) OX=83333 GN=ihfA PE=1	0.12
>sp|P0A828|SMG_ECOLI Protein Smg OS=Escherichia coli (strain K12) OX=83333 GN=smg PE=3	0.14
>sp|P0A8H6|YIHI_ECOLI Der GTPase-activating protein YihI OS=Escherichia coli (strain K12) OX=83333 GN=yihI PE=1	0.16
>sp|P0A968|CSPD_ECOLI Cold shock-like protein CspD OS=Escherichia coli (strain K12) OX=83333 GN=cspD PE=1	0.07
>sp|P0A9S1|FUCO_ECOLI Lactaldehyde reductase OS=Escherichia coli (strain K12) OX=83333 GN=fucO PE=1	0.08
>sp|P0AAJ8|HYBA_ECOLI Hydrogenase-2 operon protein HybA OS=Escherichia coli (strain K12) OX=83333 GN=hybA PE=3	0.3
>sp|P0AAN5|YAIA_ECOLI Uncharacterized protein YaiA OS=Escherichia coli (strain K12) OX=83333 GN=yaiA PE=1	0.67
>sp|P0AAV6|YBGS_ECOLI Uncharacterized protein YbgS OS=Escherichia coli (strain K12) OX=83333 GN=ybgS PE=3	0.04
>sp|P0AB43|YCGL_ECOLI Protein YcgL OS=Escherichia coli (strain K12) OX=83333 GN=ycgL PE=1	0.24
>sp|P0AB58|LAPB_ECOLI Lipopolysaccharide assembly protein B OS=Escherichia coli (strain K12) OX=83333 GN=lapB PE=1	0.16
>sp|P0ABI4|CORA_ECOLI Magnesium transport protein CorA OS=Escherichia coli (strain K12) OX=83333 GN=corA PE=1	0.33
>sp|P0ABS1|DKSA_ECOLI RNA polymerase-binding transcription factor DksA OS=Escherichia coli (strain K12) OX=83333 GN=dksA PE=1	0.28
>sp|P0AC59|GLRX2_ECOLI Glutaredoxin 2 OS=Escherichia coli (strain K12) OX=83333 GN=grxB PE=1	0.1
>sp|P0AC96|GNTU_ECOLI Low-affinity gluconate transporter OS=Escherichia coli (strain K12) OX=83333 GN=gntU PE=1	0.09
>sp|P0ACC3|ERPA_ECOLI Iron-sulfur cluster insertion protein ErpA OS=Escherichia coli (strain K12) OX=83333 GN=erpA PE=1	0.06
>sp|P0ACD2|WCAF_ECOLI Putative colanic acid biosynthesis acetyltransferase WcaF OS=Escherichia coli (strain K12) OX=83333 GN=wcaF PE=3	0.07
>sp|P0ACP5|GNTR_ECOLI HTH-type transcriptional regulator GntR OS=Escherichia coli (strain K12) OX=83333 GN=gntR PE=1	0.08
>sp|P0ADF3|LPRH_ECOLI rho operon leader peptide OS=Escherichia coli (strain K12) OX=83333 GN=rhoL PE=4	0.04
>sp|P0ADR0|YQAA_ECOLI Inner membrane protein YqaA OS=Escherichia coli (strain K12) OX=83333 GN=yqaA PE=1	0.18
>sp|P0AE12|AMN_ECOLI AMP nucleosidase OS=Escherichia coli (strain K12) OX=83333 GN=amn PE=1	0.09
>sp|P0AEH3|ELAA_ECOLI Protein ElaA OS=Escherichia coli (strain K12) OX=83333 GN=elaA PE=1	0.31
>sp|P0AEJ6|EUTB_ECOLI Ethanolamine ammonia-lyase large subunit OS=Escherichia coli (strain K12) OX=83333 GN=eutB PE=1	0.1
>sp|P0AEK2|FABG_ECOLI 3-oxoacyl-[acyl-carrier-protein] reductase FabG OS=Escherichia coli (strain K12) OX=83333 GN=fabG PE=1	0.07
>sp|P0AEY1|MARC_ECOLI UPF0056 inner membrane protein MarC OS=Escherichia coli (strain K12) OX=83333 GN=marC PE=1	0.13
>sp|P0AEZ7|MLTD_ECOLI Membrane-bound lytic murein transglycosylase D OS=Escherichia coli (strain K12) OX=83333 GN=mltD PE=1	0.22
>sp|P0AFK0|PMBA_ECOLI Metalloprotease PmbA OS=Escherichia coli (strain K12) OX=83333 GN=pmbA PE=1	0.45
>sp|P0AFX7|RSEA_ECOLI Anti-sigma-E factor RseA OS=Escherichia coli (strain K12) OX=83333 GN=rseA PE=1	0.06
>sp|P0AGE6|CHRR_ECOLI Quinone reductase OS=Escherichia coli (strain K12) OX=83333 GN=chrR PE=1	0.12
>sp|P0AGG4|THIO2_ECOLI Thioredoxin 2 OS=Escherichia coli (strain K12) OX=83333 GN=trxC PE=1	0.06
>sp|P0DN74|YTIA_ECOLI Uncharacterized protein YtiA OS=Escherichia coli (strain K12) OX=83333 GN=ytiA PE=4	0.34
>sp|P0DP70|PHNE2_ECOLI Putative cryptic phosphonate transport system permease protein PhnE2 OS=Escherichia coli (strain K12) OX=83333 GN=phnE PE=5	0.37
>sp|P0DPO4|YNAM_ECOLI Protein YnaM OS=Escherichia coli (strain K12) OX=83333 GN=ynaM PE=1	0.06
>sp|P0DPO9|YNFR_ECOLI Protein YnfR OS=Escherichia coli (strain K12) OX=83333 GN=ynfR PE=1	0.04
>sp|P11290|YIBD_ECOLI Uncharacterized glycosyltransferase YibD OS=Escherichia coli (strain K12) OX=83333 GN=yibD PE=3	0.15
>sp|P11458|NADA_ECOLI Quinolinate synthase OS=Escherichia coli (strain K12) OX=83333 GN=nadA PE=1	0.11
>sp|P11663|FUME_ECOLI Fumarase E OS=Escherichia coli (strain K12) OX=83333 GN=fumE PE=1	0.12
>sp|P11868|TDCD_ECOLI Propionate kinase OS=Escherichia coli (strain K12) OX=83333 GN=tdcD PE=1	0.22
>sp|P13016|AMPD_ECOLI 1,6-anhydro-N-acetylmuramyl-L-alanine amidase AmpD OS=Escherichia coli (strain K12) OX=83333 GN=ampD PE=1	0.58
>sp|P14175|PROV_ECOLI Glycine betaine/proline betaine transport system ATP-binding protein ProV OS=Escherichia coli (strain K12) OX=83333 GN=proV PE=1	0.15
>sp|P16687|PHNI_ECOLI Alpha-D-ribose 1-methylphosphonate 5-triphosphate synthase subunit PhnI OS=Escherichia coli (strain K12) OX=83333 GN=phnI PE=1	0.17
>sp|P16690|PHNN_ECOLI Ribose 1,5-bisphosphate phosphokinase PhnN OS=Escherichia coli (strain K12) OX=83333 GN=phnN PE=1	0.25
>sp|P17411|CHBF_ECOLI 6-phospho-beta-glucosidase OS=Escherichia coli (strain K12) OX=83333 GN=chbF PE=1	0.13
>sp|P21515|ACPH_ECOLI Acyl carrier protein phosphodiesterase OS=Escherichia coli (strain K12) OX=83333 GN=acpH PE=1	0.17
>sp|P21517|MALZ_ECOLI Maltodextrin glucosidase OS=Escherichia coli (strain K12) OX=83333 GN=malZ PE=1	0.16
>sp|P25550|ASLB_ECOLI Anaerobic sulfatase-maturating enzyme homolog AslB OS=Escherichia coli (strain K12) OX=83333 GN=aslB PE=3	0.34
>sp|P25740|WAAG_ECOLI Lipopolysaccharide glucosyltransferase WaaG OS=Escherichia coli (strain K12) OX=83333 GN=waaG PE=1	0.11
>sp|P25889|PREA_ECOLI NAD-dependent dihydropyrimidine dehydrogenase subunit PreA OS=Escherichia coli (strain K12) OX=83333 GN=preA PE=1	0.14
>sp|P27844|RARD_ECOLI Protein RarD OS=Escherichia coli (strain K12) OX=83333 GN=rarD PE=1	0.33
>sp|P30131|HYPF_ECOLI Carbamoyltransferase HypF OS=Escherichia coli (strain K12) OX=83333 GN=hypF PE=1	0.17
>sp|P30979|YBEF_ECOLI Uncharacterized HTH-type transcriptional regulator YbeF OS=Escherichia coli (strain K12) OX=83333 GN=ybeF PE=3	0.09
>sp|P32157|YIIM_ECOLI Protein YiiM OS=Escherichia coli (strain K12) OX=83333 GN=yiiM PE=1	0.66
>sp|P32720|ALSC_ECOLI D-allose transport system permease protein AlsC OS=Escherichia coli (strain K12) OX=83333 GN=alsC PE=1	0.15
>sp|P37049|YAEI_ECOLI Phosphodiesterase YaeI OS=Escherichia coli (strain K12) OX=83333 GN=yaeI PE=3	0.08
>sp|P37342|YJJI_ECOLI Uncharacterized protein YjjI OS=Escherichia coli (strain K12) OX=83333 GN=yjjI PE=1	0.18
>sp|P37665|YIAD_ECOLI Probable lipoprotein YiaD OS=Escherichia coli (strain K12) OX=83333 GN=yiaD PE=1	0.08
>sp|P45424|NANQ_ECOLI N-acetylneuraminate anomerase NanQ OS=Escherichia coli (strain K12) OX=83333 GN=nanQ PE=1	0.34
>sp|P45463|TTDR_ECOLI HTH-type transcriptional activator TtdR OS=Escherichia coli (strain K12) OX=83333 GN=ttdR PE=3	0.19
>sp|P45508|YFAL_ECOLI Probable autotransporter YfaL OS=Escherichia coli (strain K12) OX=83333 GN=yfaL PE=1	0.17
>sp|P45767|YHDX_ECOLI Putative amino-acid ABC transporter permease protein YhdX OS=Escherichia coli (strain K12) OX=83333 GN=yhdX PE=3	0.13
>sp|P46846|GNTX_ECOLI DNA utilization protein YhgH OS=Escherichia coli (strain K12) OX=83333 GN=gntX PE=3	0.16
>sp|P52627|FLIZ_ECOLI Regulator of sigma S factor FliZ OS=Escherichia coli (strain K12) OX=83333 GN=fliZ PE=2	0.11
>sp|P58042|RZOR_ECOLI Prophage outer membrane lipoprotein RzoR OS=Escherichia coli (strain K12) OX=83333 GN=rzoR PE=3	0.04
>sp|P64519|YODD_ECOLI Uncharacterized protein YodD OS=Escherichia coli (strain K12) OX=83333 GN=yodD PE=4	0.33
>sp|P64542|YPEC_ECOLI Uncharacterized protein YpeC OS=Escherichia coli (strain K12) OX=83333 GN=ypeC PE=3	0.09
>sp|P68767|AMPA_ECOLI Cytosol aminopeptidase OS=Escherichia coli (strain K12) OX=83333 GN=pepA PE=1	0.08
>sp|P69805|PTND_ECOLI PTS system mannose-specific EIID component OS=Escherichia coli (strain K12) OX=83333 GN=manZ PE=1	0.09
>sp|P69808|PTFB1_ECOLI PTS system fructose-like EIIB component 1 OS=Escherichia coli (strain K12) OX=83333 GN=fryB PE=1	0.19
>sp|P75801|DGCI_ECOLI Probable diguanylate cyclase DgcI OS=Escherichia coli (strain K12) OX=83333 GN=dgcI PE=3	0.21
>sp|P75914|YCDX_ECOLI Probable phosphatase YcdX OS=Escherichia coli (strain K12) OX=83333 GN=ycdX PE=1	0.07
>sp|P75975|CROE_ECOLI Prophage transcriptional regulatory protein OS=Escherichia coli (strain K12) OX=83333 GN=croE PE=4	0.21
>sp|P75976|YMFL_ECOLI Uncharacterized protein YmfL OS=Escherichia coli (strain K12) OX=83333 GN=ymfL PE=4	0.17
>sp|P75978|YMFN_ECOLI Protein YmfN OS=Escherichia coli (strain K12) OX=83333 GN=ymfN PE=3	0.09
>sp|P76057|YDAQ_ECOLI Uncharacterized protein YdaQ OS=Escherichia coli (strain K12) OX=83333 GN=ydaQ PE=4	0.25
>sp|P76104|RLHA_ECOLI 23S rRNA 5-hydroxycytidine C2501 synthase OS=Escherichia coli (strain K12) OX=83333 GN=rlhA PE=1	0.21
>sp|P76165|YDFX_ECOLI Protein YdfX OS=Escherichia coli (strain K12) OX=83333 GN=ydfX PE=4	0.72
>sp|P76230|YDJK_ECOLI Putative metabolite transport protein YdjK OS=Escherichia coli (strain K12) OX=83333 GN=ydjK PE=3	0.09
>sp|P76369|YEEY_ECOLI Uncharacterized HTH-type transcriptional regulator YeeY OS=Escherichia coli (strain K12) OX=83333 GN=yeeY PE=3	0.37
>sp|P76398|MDTB_ECOLI Multidrug resistance protein MdtB OS=Escherichia coli (strain K12) OX=83333 GN=mdtB PE=1	0.14
>sp|P76507|YFDI_ECOLI Uncharacterized protein YfdI OS=Escherichia coli (strain K12) OX=83333 GN=yfdI PE=4	0.33
>sp|P77181|PAAY_ECOLI Phenylacetic acid degradation protein PaaY OS=Escherichia coli (strain K12) OX=83333 GN=paaY PE=3	0.06
>sp|P77307|FETB_ECOLI Probable iron export permease protein FetB OS=Escherichia coli (strain K12) OX=83333 GN=fetB PE=1	0.12
>sp|P77376|YDGJ_ECOLI Uncharacterized oxidoreductase YdgJ OS=Escherichia coli (strain K12) OX=83333 GN=ydgJ PE=1	0.14
>sp|P77536|YKGF_ECOLI Uncharacterized electron transport protein YkgF OS=Escherichia coli (strain K12) OX=83333 GN=ykgF PE=3	0.15
>sp|P77781|MENI_ECOLI 1,4-dihydroxy-2-naphthoyl-CoA hydrolase OS=Escherichia coli (strain K12) OX=83333 GN=menI PE=1	0.06
>sp|Q2EET0|YPDJ_ECOLI Protein YpdJ OS=Escherichia coli (strain K12) OX=83333 GN=ypdJ PE=4	0.06
>sp|Q46868|UBIK_ECOLI Ubiquinone biosynthesis accessory factor UbiK OS=Escherichia coli (strain K12) OX=83333 GN=ubiK PE=1	0.04
>sp|Q47622|SAPA_ECOLI Probable ABC transporter periplasmic-binding protein SapA OS=Escherichia coli (strain K12) OX=83333 GN=sapA PE=3	0.27
>sp|Q7DFV4|YMDE_ECOLI Putative uncharacterized protein YmdE OS=Escherichia coli (strain K12) OX=83333 GN=ymdE PE=5	0.48
[truncated: 3,004 more rows]

## Sheet: 3 - local proteins
Query	Genus/Species	Nucleotide_acc	Protein_acc	start	end	dir	PfamID1	Name1	Description1	E-value1	PfamID2	Name2	Description2	E-value2	PfamID3	Name3	Description3	E-value3
[truncated: 429 more rows]

[truncated: 1 more sheets: 3 - local short ORFs]
